# Supplementary material for: Lack of an association between dietary patterns and adiposity among primary school children in Kilimanjaro Tanzania
Source: BMC Nutr. 2022 Apr 21;8:35. doi: 10.1186/s40795-022-00529-4 (PMC9022355; doi:10.1186/s40795-022-00529-4)
Supplement: Supplementary file 2 — Additional file 2. [file 40795_2022_529_MOESM2_ESM.xls]

## Sheet: Sheet1
School_type	Age	Sex	Class_level	TV_watch	TV_watchdaily	Play_videogameLastweek	Play_videogame	Readingschool	reading_familyFriendhrs	TVwatch_Weekend	play_videogameWeekend	reading_sitting_Weekend	PE	Walktoschool_usually	walktoschool_time	beforeschool_activities	afterschool_activities	breaktime_exercises	parent_exerciseencouragement	fruits	fruits_score	fresh_squeezedjuice	fresh_squeezedjuice_score	veggies	veggies_score	milk	milk_score	chocolates	chocolates_score	sweetened_beverages	sweetened_beverages_score	cake_biscuits	cake_biscuits_score	doughnuts_mandazi	doughnuts_mandazi_score	snacks_localvender	snacks_localvender_score	meat	meat_score	poultry	poultry_score	fish	fish_score	local_IceCream	local_IceCream_score	processed_IceCream	processed_IceCream_score	fast_food	fast_food_score
Private	11	Male	Standard four	1 day	Less than 1 hr (1-30 min)	1 day	Less than 1 hr (1-30 min)	3 days	1 to 2 hrs	I did not watch	Less than 1 hr (1 - 30 min)	1 hr (31 - 60 min)	4 days	Yes	5 to 15 mins	Yes	Yes	Yes	Yes	Once or twice per wk	0.21	Once or twice per wk	0.21	Once per day	1	3 to 6 times per wk	0.64	Once per day	1	Once per day	1	Once per day	1	Everyday	2.5	Never	0	Everyday	2.5	3 to 6 times per wk	0.64	Once per day	1	Never	0	3 to 6 times per wk	0.64	Once per day	1
Private	11	Female	Standard five	4 days	1-2 hrs	I did not play	I did not play	1 day	Less than 1 hr (1 - 30 min)	1 to 2 hrs	I did not play	Less than 1 hr (1 - 30 min)	2 days	No		No	Yes	Yes	Yes	3 to 6 times per wk	0.64	Once or twice per wk	0.21	Everyday	2.5	3 to 6 times per wk	0.64	Once or twice per wk	0.21	Once or twice per wk	0.21	3 to 6 times per wk	0.64	Once per day	1	Once or twice per wk	0.21	3 to 6 times per wk	0.64	3 to 6 times per wk	0.64	Once or twice per wk	0.21	Never	0	Never	0	Once or twice per wk	0.21
Private	11	Male	Standard five	5 days	1 hr (31-60 min)	I did not play	I did not play	5 days	1 hr (31 - 60 min)	1 to 2 hrs	I did not play	1 hr (31 - 60 min)	1 day	No		No	Yes	No	No	Once per day	1	Once or twice per wk	0.21	Everyday	2.5	Everyday	2.5	Once per day	1	Once per day	1	More than once per day	2.5	Once or twice per wk	0.21	Never	0	Once per day	1	Once per day	1	Once per day	1	More than once per day	2.5	More than once per day	2.5	Once per day	1
Private	9	Male	Standard three	2 days	1 hr (31-60 min)	1 day	Less than 1 hr (1-30 min)	2 days	1 to 2 hrs	1 hr (31 - 60 min)	Less than 1 hr (1 - 30 min)	1 to 2 hrs	I did not participate	No		No	Yes	Yes	No	More than once per day	2.5	Once per day	1			3 to 6 times per wk	0.64	Once per day	1	Once or twice per wk	0.21	Once per day	1	Once per day	1	Once per day	1	Once per day	1	Once per day	1	Once per day	1	Once per day	1	Once per day	1	Never	0
Private	9	Female	Standard four	5 days	1-2 hrs	4 days	Less than 1 hr (1-30 min)	2 days	1 hr (31 - 60 min)	1 hr (31 - 60 min)	1 hr (31 - 60 min)	1 hr (31 - 60 min)	I did not participate	No		No	Yes	Yes	Yes	Everyday	2.5	Everyday	2.5	Once per day	1	3 to 6 times per wk	0.64	Everyday	2.5	Everyday	2.5	Everyday	2.5	3 to 6 times per wk	0.64	Never	0	3 to 6 times per wk	0.64	Everyday	2.5	Once per day	1	More than once per day	2.5	Everyday	2.5	Everyday	2.5
Private	9	Male	Standard three	5 days	1 hr (31-60 min)	3 days	Less than 1 hr (1-30 min)	2 days	1 hr (31 - 60 min)	1 hr (31 - 60 min)	Less than 1 hr (1 - 30 min)	1 hr (31 - 60 min)	5 days	Yes	5 to 15 mins	No	No	Yes	No	More than once per day	2.5	Once or twice per wk	0.21	More than once per day	2.5	Everyday	2.5	Once per day	1	More than once per day	2.5	Once per day	1	Once per day	1	Everyday	2.5	Once per day	1	Everyday	2.5	Once per day	1	Never	0	Everyday	2.5	Everyday	2.5
Private	11	Female	Standard six	I did not watch	I did not watch	I did not play	I did not play	1 day	Less than 1 hr (1 - 30 min)	I did not watch	I did not play	Less than 1 hr (1 - 30 min)	I did not participate	Yes	Less than 5 min	No	Yes	Yes	No	Once or twice per wk	0.21	Once or twice per wk	0.21	Once or twice per wk	0.21	Everyday	2.5	Once or twice per wk	0.21	Once or twice per wk	0.21	Once or twice per wk	0.21	Once or twice per wk	0.21	Never	0	Once or twice per wk	0.21	Never	0	Once per day	1	Once or twice per wk	0.21	Once or twice per wk	0.21	3 to 6 times per wk	0.64
Private	9	Male	Standard three	5 days	More than 2 hrs	I did not play	I did not play	I did not do this	I did not do this	More than 2 hrs	I did not play	1 to 2 hrs	I did not participate	No		No	No	Yes	Yes	3 to 6 times per wk	0.64	Once or twice per wk	0.21	Once or twice per wk	0.21	Everyday	2.5	Once or twice per wk	0.21	Once or twice per wk	0.21	Once or twice per wk	0.21	Once or twice per wk	0.21	Once or twice per wk	0.21	Once or twice per wk	0.21	Once or twice per wk	0.21	Once or twice per wk	0.21	Never	0	Never	0	Once or twice per wk	0.21
Private	11	Male	Standard five	5 days	More than 2 hrs	1 day	Less than 1 hr (1-30 min)	1 day	1 to 2 hrs	More than 2 hrs	I did not play	I did not	5 days	No		No	Yes	Yes	No	Once per day	1	Once per day	1	Once per day	1	Once per day	1	Once per day	1	Everyday	2.5	Once per day	1	Once or twice per wk	0.21	Never	0	Once per day	1	More than once per day	2.5	Once per day	1	More than once per day	2.5	Once per day	1	More than once per day	2.5
Private	11	Male	Standard four	4 days	1-2 hrs	2 days	1-2 hrs	3 days	1 to 2 hrs	1 to 2 hrs	1 to 2 hrs	1 hr (31 - 60 min)	2 days	No		No	No	Yes	Yes	Once or twice per wk	0.21	Once per day	1	Once or twice per wk	0.21	Everyday	2.5	Once per day	1	Once per day	1	Once per day	1	More than once per day	2.5	Everyday	2.5	More than once per day	2.5	More than once per day	2.5	Once or twice per wk	0.21	Once per day	1	More than once per day	2.5	Once or twice per wk	0.21
Private	11	Female	Standard five	3 days	Less than 1 hr (1-30 min)	I did not play	I did not play	5 days	1 to 2 hrs	More than 2 hrs	I did not play	More than 2 hrs	I did not participate	No		No	Yes	Yes	Yes	Everyday	2.5	Once or twice per wk	0.21	Everyday	2.5	Once or twice per wk	0.21	Never	0	Never	0	Never	0	Once per day	1	Never	0	Once or twice per wk	0.21	Once or twice per wk	0.21	Once or twice per wk	0.21	Never	0	Once or twice per wk	0.21	Once or twice per wk	0.21
Private	11	Female	Standard six	I did not watch	I did not watch	2 days	Less than 1 hr (1-30 min)	5 days	1 hr (31 - 60 min)	1 to 2 hrs	More than 2 hrs	Less than 1 hr (1 - 30 min)	I did not participate	Yes	Less than 5 min	No	No	No	Yes	Everyday	2.5	Once or twice per wk	0.21	Once or twice per wk	0.21	Everyday	2.5	Never	0	Everyday	2.5	Never	0	Once per day	1	Never	0	Once per day	1	3 to 6 times per wk	0.64	Once or twice per wk	0.21	Never	0	Once per day	1	Everyday	2.5
Private	11	Female	Standard five	3 days	Less than 1 hr (1-30 min)	I did not play	Less than 1 hr (1-30 min)	2 days	1 hr (31 - 60 min)	1 hr (31 - 60 min)	More than 2 hrs	1 hr (31 - 60 min)	1 day	No		No	Yes	Yes	No	Everyday	2.5	Once or twice per wk	0.21	Everyday	2.5	More than once per day	2.5	Once per day	1	Once per day	1	Everyday	2.5	More than once per day	2.5	Once per day	1	3 to 6 times per wk	0.64	Never	0	Never	0	Once per day	1	Everyday	2.5	Once per day	1
Private	11	Female	Standard five	5 days	1-2 hrs	3 days	Less than 1 hr (1-30 min)	1 day	More than 2 hrs	1 to 2 hrs	Less than 1 hr (1 - 30 min)	1 to 2 hrs	1 day	No		No	Yes	Yes	Yes	More than once per day	2.5	Never	0	More than once per day	2.5	Everyday	2.5	Once per day	1	Once per day	1	More than once per day	2.5	More than once per day	2.5	Once per day	1	More than once per day	2.5	More than once per day	2.5	Once or twice per wk	0.21	Once per day	1	Once per day	1	Everyday	2.5
Private	11	Female	Standard six	I did not watch	I did not watch	I did not play	I did not play	5 days	Less than 1 hr (1 - 30 min)	More than 2 hrs	Less than 1 hr (1 - 30 min)	1 to 2 hrs	I did not participate	Yes	Less than 5 min	No	No	No	No	Everyday	2.5	Everyday	2.5	Everyday	2.5	Everyday	2.5	Never	0	3 to 6 times per wk	0.64	Never	0	3 to 6 times per wk	0.64	Never	0	Once or twice per wk	0.21	Once or twice per wk	0.21	Never	0	Never	0	Never	0	Once or twice per wk	0.21
Private	11	Female	Standard six	2 days	Less than 1 hr (1-30 min)	I did not play	I did not play	2 days	Less than 1 hr (1 - 30 min)	More than 2 hrs	More than 2 hrs	Less than 1 hr (1 - 30 min)	I did not participate	Yes	Less than 5 min	No	No	No	Yes	Everyday	2.5	Everyday	2.5	Once or twice per wk	0.21	Everyday	2.5	Everyday	2.5	More than once per day	2.5	Everyday	2.5	3 to 6 times per wk	0.64	Never	0	3 to 6 times per wk	0.64	More than once per day	2.5	Never	0	Once per day	1	Never	0	Once or twice per wk	0.21
Private	10	Male	Standard five	1 day	1-2 hrs	5 days	1-2 hrs	4 days	More than 2 hrs	1 to 2 hrs	1 to 2 hrs	1 to 2 hrs	2 days	No		Yes	Yes	No	No	Once or twice per wk	0.21	Once per day	1	Everyday	2.5	Everyday	2.5	Once or twice per wk	0.21	Once or twice per wk	0.21	Once or twice per wk	0.21	Once or twice per wk	0.21	Once or twice per wk	0.21	3 to 6 times per wk	0.64	Once or twice per wk	0.21	Once or twice per wk	0.21	Never	0	Once or twice per wk	0.21	Once or twice per wk	0.21
Private	11	Female	Standard five	2 days	1-2 hrs	1 day	Less than 1 hr (1-30 min)	1 day	1 to 2 hrs	1 to 2 hrs	Less than 1 hr (1 - 30 min)	Less than 1 hr (1 - 30 min)	1 day	No		No	No	Yes	Yes	3 to 6 times per wk	0.64	More than once per day	2.5	Once per day	1	More than once per day	2.5	More than once per day	2.5	Once per day	1	Once per day	1			Once per day	1	More than once per day	2.5	Once or twice per wk	0.21	Once per day	1	Once per day	1	Once per day	1	3 to 6 times per wk	0.64
Private	10	Female	Standard six	2 days	Less than 1 hr (1-30 min)	I did not play	I did not play	3 days	1 to 2 hrs	1 to 2 hrs	I did not play	I did not	I did not participate	Yes	Less than 5 min	No	Yes	Yes	Yes	Once per day	1	Once or twice per wk	0.21	Once per day	1	Once per day	1	More than once per day	2.5	Once per day	1			Once per day	1	Once per day	1	Once or twice per wk	0.21	Once or twice per wk	0.21	Once or twice per wk	0.21	Once or twice per wk	0.21	Once or twice per wk	0.21	Once per day	1
Private	9	Male	Standard three	3 days	Less than 1 hr (1-30 min)	1 day	1 hr (31-60 min)	2 days	1 hr (31 - 60 min)	1 Less than 1 hr (1 - 30 min)	1 to 2 hrs	Less than 1 hr (1 - 30 min)	3 days	No		No	Yes	Yes	No	Once or twice per wk	0.21	Once per day	1	Once or twice per wk	0.21			Once per day	1	More than once per day	2.5	Once or twice per wk	0.21			Never	0	Everyday	2.5	Once per day	1	3 to 6 times per wk	0.64	Everyday	2.5			Once or twice per wk	0.21
Private	10	Female	Standard four	3 days	1-2 hrs	3 days	1-2 hrs	5 days	1 hr (31 - 60 min)	1 to 2 hrs	More than 2 hrs	1 to 2 hrs	I did not participate	No		No	No	No	Yes	More than once per day	2.5	Once per day	1	Everyday	2.5			Once or twice per wk	0.21	Once or twice per wk	0.21	Everyday	2.5	Once or twice per wk	0.21	Never	0	Once per day	1	Once or twice per wk	0.21	Once per day	1	Once or twice per wk	0.21	Once per day	1	Once per day	1
Private	11	Male	Standard four	5 days	Less than 1 hr (1-30 min)	I did not play	I did not play	4 days	1 hr (31 - 60 min)	I did not watch	Less than 1 hr (1 - 30 min)	Less than 1 hr (1 - 30 min)	5 days	Yes	16 - 30 mins	No	Yes	Yes	Yes	3 to 6 times per wk	0.64	Once per day	1	Everyday	2.5	Everyday	2.5	Once per day	1	Once per day	1	Once per day	1	Everyday	2.5	Never	0	Everyday	2.5	Everyday	2.5	Everyday	2.5	Once per day	1	Once per day	1	Once per day	1
Private	9	Female	Standard four	4 days	1 hr (31-60 min)	4 days	Less than 1 hr (1-30 min)	3 days	Less than 1 hr (1 - 30 min)	1 hr (31 - 60 min)	I did not play	Less than 1 hr (1 - 30 min)	1 day	No		No	Yes	No	Yes	Everyday	2.5	Once per day	1	Everyday	2.5	Never	0	More than once per day	2.5	More than once per day	2.5	More than once per day	2.5	More than once per day	2.5	Never	0	More than once per day	2.5	Once or twice per wk	0.21	Everyday	2.5	Never	0	Never	0	Once per day	1
Private	10	Female	Standard three	I did not watch	I did not watch	I did not play	I did not play	5 days	1 to 2 hrs	1 to 2 hrs	I did not play	Less than 1 hr (1 - 30 min)	1 day	No		No	No	No	Yes	Everyday	2.5	Once per day	1	Everyday	2.5	Everyday	2.5	Once per day	1	Never	0	Once per day	1	Once per day	1	Never	0	Everyday	2.5	Once per day	1	Once or twice per wk	0.21	Never	0	Never	0	Once per day	1
Private	10	Female	Standard four	4 days	Less than 1 hr (1-30 min)	3 days	Less than 1 hr (1-30 min)	2 days	1 to 2 hrs	1 Less than 1 hr (1 - 30 min)	Less than 1 hr (1 - 30 min)	Less than 1 hr (1 - 30 min)	I did not participate	No		No	Yes	Yes	Yes	Once per day	1	More than once per day	2.5	Once or twice per wk	0.21	Once per day	1	Once per day	1			More than once per day	2.5	Once per day	1	Once per day	1	Once or twice per wk	0.21	Once per day	1	Once per day	1	Once per day	1	Never	0	Once per day	1
Private	11	Female	Standard five	3 days	Less than 1 hr (1-30 min)	I did not play	I did not play	I did not do this	I did not do this	1 Less than 1 hr (1 - 30 min)	I did not play	More than 2 hrs	3 days	No		No	No	No	Yes	Once or twice per wk	0.21	Never	0	3 to 6 times per wk	0.64	Once or twice per wk	0.21	Once or twice per wk	0.21	Once or twice per wk	0.21	Once or twice per wk	0.21	Never	0	Never	0	3 to 6 times per wk	0.64	Never	0	3 to 6 times per wk	0.64	Never	0	Never	0	Never	0
Private	9	Male	Standard three	I did not watch	I did not watch	5 days	1 hr (31-60 min)	I did not do this	I did not do this	I did not watch	I did not play	Less than 1 hr (1 - 30 min)	I did not participate	No		No	Yes	No	Yes	Once per day	1	Once per day	1	Once per day	1	Once per day	1	Once per day	1	Once or twice per wk	0.21	Once per day	1	Once per day	1	Once or twice per wk	0.21	Once per day	1	Once per day	1	Never	0	Never	0	Once or twice per wk	0.21	Once or twice per wk	0.21
Private	9	Male	Standard five	5 days	1-2 hrs	I did not play	I did not play	2 days	More than 2 hrs	More than 2 hrs	I did not play	More than 2 hrs	I did not participate	No		No	No	No	Yes	Once per day	1	Never	0	Once or twice per wk	0.21	Once or twice per wk	0.21	Once per day	1	Never	0	Once per day	1	Once per day	1	Never	0	Once or twice per wk	0.21	Once or twice per wk	0.21	Never	0	Never	0	Never	0	Once or twice per wk	0.21
Private	11	Male	Standard five	5 days	More than 2 hrs	I did not play	I did not play	1 day	1 to 2 hrs	More than 2 hrs	I did not play	I did not	1 day	No		Yes	Yes	Yes	No	Once per day	1	Everyday	2.5	Once per day	1	Everyday	2.5	Everyday	2.5	Once per day	1			Everyday	2.5	Never	0	Everyday	2.5	Once or twice per wk	0.21	Once per day	1	Once per day	1	Once per day	1	Everyday	2.5
Private	10	Male	Standard three	1 day	1-2 hrs	2 days	1-2 hrs	1 day	1 to 2 hrs	1 to 2 hrs	1 to 2 hrs	1 to 2 hrs	I did not participate	No		Yes	No	No	No	Everyday	2.5	More than once per day	2.5	Everyday	2.5	Everyday	2.5	Once or twice per wk	0.21	Once per day	1	Once per day	1	3 to 6 times per wk	0.64	3 to 6 times per wk	0.64	Once per day	1			3 to 6 times per wk	0.64	3 to 6 times per wk	0.64	3 to 6 times per wk	0.64	Everyday	2.5
Private	9	Female	Standard four	I did not watch	I did not watch	I did not play	I did not play	4 days	More than 2 hrs	More than 2 hrs	I did not play	I did not	4 days	Yes	Less than 5 min	Yes	Yes	No	No	Never	0	3 to 6 times per wk	0.64	Never	0	Never	0	Everyday	2.5	Everyday	2.5	Everyday	2.5	3 to 6 times per wk	0.64	Once or twice per wk	0.21	Everyday	2.5	Everyday	2.5	More than once per day	2.5	Everyday	2.5	Everyday	2.5	Everyday	2.5
Private	11	Female	Standard five	4 days	1-2 hrs	I did not play	I did not play	3 days	Less than 1 hr (1 - 30 min)	More than 2 hrs	I did not play	More than 2 hrs	2 days	No		Yes	Yes	Yes	Yes	Once or twice per wk	0.21	Once per day	1	Once per day	1	Everyday	2.5	3 to 6 times per wk	0.64	Once per day	1	Once or twice per wk	0.21	Everyday	2.5	Never	0	Everyday	2.5	Everyday	2.5	3 to 6 times per wk	0.64	Once per day	1	Everyday	2.5	Everyday	2.5
Private	9	Male	Standard three	4 days	Less than 1 hr (1-30 min)	5 days	1 hr (31-60 min)	2 days	More than 2 hrs	More than 2 hrs	More than 2 hrs	1 hr (31 - 60 min)	1 day	No		No	Yes	Yes	No	Once per day	1	Once per day	1	More than once per day	2.5	More than once per day	2.5	More than once per day	2.5	Once per day	1	Once per day	1	Once per day	1	Once per day	1	Once per day	1	Once per day	1	Once per day	1	Once per day	1	Once per day	1	Once per day	1
Private	9	Male	Standard three	1 day	More than 2 hrs	5 days	More than 2 hrs	5 days	More than 2 hrs	More than 2 hrs	More than 2 hrs	More than 2 hrs	5 days	No		Yes	No	Yes	Yes	More than once per day	2.5	Once or twice per wk	0.21	Once per day	1	Once or twice per wk	0.21	Once per day	1	Once per day	1	Once per day	1	Once per day	1	Once per day	1	Once per day	1	Once per day	1	Once per day	1	More than once per day	2.5	Once per day	1	Once per day	1
Private	11	Female	Standard six	5 days	More than 2 hrs	1 day	1-2 hrs	5 days	More than 2 hrs	I did not watch	I did not play	More than 2 hrs	I did not participate	Yes	Less than 5 min	Yes	Yes	No	Yes	Everyday	2.5	3 to 6 times per wk	0.64	Everyday	2.5	Once per day	1	Everyday	2.5	Once per day	1	Everyday	2.5	More than once per day	2.5	Never	0	Once per day	1	Once per day	1	Once per day	1	Everyday	2.5	Once per day	1	Once per day	1
Private	11	Female	Standard four	4 days	1-2 hrs	2 days	1 hr (31-60 min)	3 days	1 hr (31 - 60 min)	1 to 2 hrs	Less than 1 hr (1 - 30 min)	1 hr (31 - 60 min)	3 days	No		No	No	No	Yes	Once per day	1	Once per day	1	More than once per day	2.5	More than once per day	2.5	Everyday	2.5	Once per day	1	Everyday	2.5	Never	0	Never	0	Everyday	2.5	Everyday	2.5	More than once per day	2.5	Once or twice per wk	0.21	Once or twice per wk	0.21	Once per day	1
Private	10	Female	Standard five	1 day	1 hr (31-60 min)	1 day	Less than 1 hr (1-30 min)	5 days	1 to 2 hrs	1 to 2 hrs	I did not play	1 to 2 hrs	1 day	No		No	Yes	Yes	No	Once or twice per wk	0.21	Once or twice per wk	0.21	Everyday	2.5	Everyday	2.5	Once per day	1	Once per day	1	Once per day	1	More than once per day	2.5	Never	0	Once or twice per wk	0.21	Once or twice per wk	0.21	Everyday	2.5	Once per day	1	Never	0	Once per day	1
Private	9	Female	Standard four	5 days	1-2 hrs	2 days	1-2 hrs	2 days	1 to 2 hrs	More than 2 hrs	1 to 2 hrs	1 to 2 hrs	I did not participate	No		Yes	No	No	Yes	Everyday	2.5	More than once per day	2.5	Never	0	Everyday	2.5	More than once per day	2.5	Once per day	1	Once or twice per wk	0.21	Once per day	1	Everyday	2.5	Once or twice per wk	0.21	Everyday	2.5	Everyday	2.5	More than once per day	2.5	Once or twice per wk	0.21	Once per day	1
Private	11	Male	Standard four	2 days	Less than 1 hr (1-30 min)	I did not play	I did not play	2 days	1 hr (31 - 60 min)	I did not watch	I did not play	Less than 1 hr (1 - 30 min)	I did not participate	No		No	No	Yes	No	3 to 6 times per wk	0.64	Never	0	Once per day	1	Everyday	2.5	Once per day	1	Once or twice per wk	0.21	Once or twice per wk	0.21	3 to 6 times per wk	0.64	Never	0	Once per day	1	Once per day	1	Once per day	1	Never	0	Once per day	1	Never	0
Private	10	Male	Standard five	5 days	1 hr (31-60 min)	I did not play	I did not play	2 days	1 to 2 hrs	1 to 2 hrs	I did not play	1 hr (31 - 60 min)	I did not participate	No		No	No	No		Once or twice per wk	0.21	Once per day	1	3 to 6 times per wk	0.64	Once per day	1	Once per day	1	Once per day	1	Once per day	1	Once or twice per wk	0.21	Once per day	1	Once or twice per wk	0.21	Once or twice per wk	0.21	Never	0	Never	0	Never	0	Never	0
Private	10	Male	Standard four	I did not watch	I did not watch	I did not play	I did not play	4 days	Less than 1 hr (1 - 30 min)	1 hr (31 - 60 min)	I did not play	1 hr (31 - 60 min)	2 days	No		Yes	Yes	Yes	Yes	3 to 6 times per wk	0.64	Once per day	1	Everyday	2.5	3 to 6 times per wk	0.64	Never	0			More than once per day	2.5	Everyday	2.5	Never	0	More than once per day	2.5	Once per day	1	Once per day	1	Never	0	Never	0	Once per day	1
Private	9	Male	Standard three	3 days	More than 2 hrs	5 days	More than 2 hrs	1 day	More than 2 hrs	More than 2 hrs	More than 2 hrs	More than 2 hrs	5 days	No		Yes	Yes	Yes	Yes	Once per day	1	Once per day	1	Once per day	1	Once or twice per wk	0.21	3 to 6 times per wk	0.64	Once or twice per wk	0.21	Once or twice per wk	0.21	Once per day	1	Once or twice per wk	0.21	Once or twice per wk	0.21	Once or twice per wk	0.21	Once or twice per wk	0.21	Once or twice per wk	0.21	Once or twice per wk	0.21	Never	0
Private	9	Male	Standard three	2 days	Less than 1 hr (1-30 min)	3 days	Less than 1 hr (1-30 min)	1 day	More than 2 hrs	1 Less than 1 hr (1 - 30 min)	1 to 2 hrs	Less than 1 hr (1 - 30 min)	I did not participate	Yes	5 to 15 mins	No	No	Yes	No	Never	0	Once or twice per wk	0.21	Once per day	1	Once per day	1	More than once per day	2.5	Once per day	1	Once per day	1	Once per day	1	Once per day	1	Once per day	1	Once per day	1	Once per day	1	Once per day	1	Once per day	1	Once per day	1
Private	9	Male	Standard four	5 days	More than 2 hrs	2 days	Less than 1 hr (1-30 min)	5 days	1 hr (31 - 60 min)	1 Less than 1 hr (1 - 30 min)	I did not play	Less than 1 hr (1 - 30 min)	1 day	No		No	No	Yes	Yes	Once per day	1	Once per day	1			Never	0	Once per day	1	Once per day	1	Once per day	1	Never	0	Once per day	1	Once per day	1	Once per day	1	Once per day	1	Never	0	Once per day	1	Once per day	1
Private	9	Male	Standard three	2 days	Less than 1 hr (1-30 min)	1 day	I did not play	3 days	Less than 1 hr (1 - 30 min)	1 to 2 hrs	I did not play	I did not	2 days	No		No	Yes	No	Yes	Once per day	1	More than once per day	2.5	Everyday	2.5	Once per day	1	More than once per day	2.5	Once or twice per wk	0.21	Once per day	1	3 to 6 times per wk	0.64	Once per day	1	3 to 6 times per wk	0.64	Everyday	2.5	Once or twice per wk	0.21	Never	0	Never	0	Once per day	1
Private	10	Male	Standard three	3 days	1 hr (31-60 min)	4 days	Less than 1 hr (1-30 min)	3 days	1 to 2 hrs	1 hr (31 - 60 min)	I did not play	1 hr (31 - 60 min)	I did not participate	No		No	No	Yes	Yes	Once or twice per wk	0.21	More than once per day	2.5	Everyday	2.5	Once per day	1			3 to 6 times per wk	0.64	More than once per day	2.5	3 to 6 times per wk	0.64	Everyday	2.5	Once or twice per wk	0.21	Everyday	2.5	3 to 6 times per wk	0.64	Everyday	2.5	3 to 6 times per wk	0.64	Once per day	1
Private	10	Male	Standard four	9	More than 2 hrs	3 days	Less than 1 hr (1-30 min)	3 days	1 hr (31 - 60 min)	More than 2 hrs	Less than 1 hr (1 - 30 min)	1 hr (31 - 60 min)	5 days	No		Yes	Yes	Yes	Yes	Once or twice per wk	0.21	Once or twice per wk	0.21	Once per day	1	3 to 6 times per wk	0.64	Once per day	1	Everyday	2.5	Once per day	1	3 to 6 times per wk	0.64	Everyday	2.5	3 to 6 times per wk	0.64	More than once per day	2.5	Once per day	1	Once per day	1	More than once per day	2.5	Everyday	2.5
Private	9	Male	Standard three	4 days	1-2 hrs	4 days	1-2 hrs	3 days	1 hr (31 - 60 min)	1 Less than 1 hr (1 - 30 min)	1 to 2 hrs	1 to 2 hrs	I did not participate	No		No	No	Yes	Yes	More than once per day	2.5	Once per day	1	More than once per day	2.5	More than once per day	2.5	Once per day	1	3 to 6 times per wk	0.64	Once per day	1	Never	0	Never	0	Once or twice per wk	0.21	Once or twice per wk	0.21	Never	0	Never	0	Never	0	More than once per day	2.5
Private	10	Male	Standard three	4 days	Less than 1 hr (1-30 min)	I did not play	I did not play	5 days	More than 2 hrs	1 hr (31 - 60 min)	I did not play	I did not	2 days	Yes	Less than 5 min	Yes	Yes	Yes	Yes	3 to 6 times per wk	0.64	3 to 6 times per wk	0.64	3 to 6 times per wk	0.64	Once or twice per wk	0.21	Once per day	1	Once or twice per wk	0.21	Once or twice per wk	0.21	Once or twice per wk	0.21	Never	0	Once or twice per wk	0.21	Once or twice per wk	0.21	Once or twice per wk	0.21	Once per day	1	Once per day	1	3 to 6 times per wk	0.64
Private	9	Male	Standard three	5 days	More than 2 hrs	I did not play	I did not play	2 days	More than 2 hrs	More than 2 hrs	Less than 1 hr (1 - 30 min)	More than 2 hrs	1 day	No		No	No	Yes	Yes	Once per day	1	Never	0	Once or twice per wk	0.21	Never	0	Never	0	Once per day	1			Never	0	Never	0	Once or twice per wk	0.21	Never	0	Everyday	2.5	Never	0	Never	0	Never	0
Private	9	Female	Standard three	I did not watch	I did not watch	I did not play	I did not play	5 days	1 to 2 hrs	More than 2 hrs	I did not play	1 to 2 hrs	1 day	No		No	No	No	Yes	Everyday	2.5	Everyday	2.5	Everyday	2.5	Everyday	2.5	Once per day	1	Once per day	1	Once per day	1	Once per day	1	Never	0	Everyday	2.5	Once per day	1	Once or twice per wk	0.21	Never	0	Never	0	Never	0
Private	11	Female	Standard five	I did not watch	I did not watch	1 day	Less than 1 hr (1-30 min)	5 days	1 to 2 hrs	1 Less than 1 hr (1 - 30 min)	I did not play	More than 2 hrs	2 days	Yes	Less than 5 min	No	No	No	No	Everyday	2.5	Once or twice per wk	0.21	Everyday	2.5	Once per day	1	Once per day	1	Once per day	1	Once per day	1	3 to 6 times per wk	0.64	Never	0	3 to 6 times per wk	0.64	Once or twice per wk	0.21	Everyday	2.5	Once per day	1	Never	0	Once per day	1
Private	11	Female	Standard six	3 days	1-2 hrs	I did not play	I did not play	5 days	More than 2 hrs	I did not watch	I did not play	More than 2 hrs	I did not participate	Yes	Less than 5 min	No	No	No	Yes	Never	0	More than once per day	2.5	Once per day	1	Everyday	2.5	More than once per day	2.5	Never	0	Once per day	1	More than once per day	2.5	Never	0	Once or twice per wk	0.21	More than once per day	2.5	Once per day	1	Never	0	Never	0	Once per day	1
Private	11	Male	Standard four	4 days	1-2 hrs	2 days	1-2 hrs	I did not do this	I did not do this	I did not watch	I did not play	1 hr (31 - 60 min)	5 days	No		Yes	Yes	Yes	Yes	Everyday	2.5	Once per day	1	Everyday	2.5	Everyday	2.5	Never	0	Once per day	1	Once per day	1	Everyday	2.5	Never	0	Everyday	2.5	Everyday	2.5	Everyday	2.5	Never	0	Everyday	2.5	More than once per day	2.5
Private	9	Female	Standard three	2 days	1 hr (31-60 min)	5 days	Less than 1 hr (1-30 min)	5 days	More than 2 hrs	1 hr (31 - 60 min)	Less than 1 hr (1 - 30 min)	1 to 2 hrs	3 days	No		No	Yes	Yes	Yes	Once per day	1	3 to 6 times per wk	0.64	Once per day	1	More than once per day	2.5	Once per day	1	Everyday	2.5	Everyday	2.5	3 to 6 times per wk	0.64	Never	0	Everyday	2.5	Everyday	2.5	Everyday	2.5	Once or twice per wk	0.21	3 to 6 times per wk	0.64	Everyday	2.5
Private	10	Male	Standard four	5 days	1-2 hrs	2 days	Less than 1 hr (1-30 min)	5 days	Less than 1 hr (1 - 30 min)	1 Less than 1 hr (1 - 30 min)	I did not play	Less than 1 hr (1 - 30 min)	5 days	No		No	Yes	Yes	Yes	More than once per day	2.5	Once per day	1	3 to 6 times per wk	0.64	Never	0	Once per day	1	More than once per day	2.5	Once per day	1	Once per day	1	Never	0	More than once per day	2.5	Once per day	1	Once per day	1	Never	0	Once per day	1	More than once per day	2.5
Private	10	Female	Standard six	1 day	1-2 hrs	I did not play	I did not play	I did not do this	1 to 2 hrs	I did not watch	Less than 1 hr (1 - 30 min)	I did not	I did not participate	Yes	Less than 5 min	Yes	Yes	No	Yes	Everyday	2.5	3 to 6 times per wk	0.64	Everyday	2.5	Everyday	2.5	Once per day	1	Once per day	1	Once per day	1	Once per day	1	Once or twice per wk	0.21	Everyday	2.5	Everyday	2.5	Once or twice per wk	0.21	Once per day	1	Once per day	1	Everyday	2.5
Private	9	Female	Standard four	3 days	1 hr (31-60 min)	I did not play	I did not play	3 days	1 hr (31 - 60 min)	1 hr (31 - 60 min)	1 hr (31 - 60 min)	1 to 2 hrs	1 day	No		No	Yes	No	No	3 to 6 times per wk	0.64	Once per day	1	More than once per day	2.5	Everyday	2.5	Once per day	1	More than once per day	2.5	Once per day	1	Once per day	1	Never	0	Once per day	1	Once per day	1	More than once per day	2.5	Once per day	1	Never	0	More than once per day	2.5
Private	9	Female	Standard four	3 days	1 hr (31-60 min)	2 days	Less than 1 hr (1-30 min)	1 day	Less than 1 hr (1 - 30 min)	1 Less than 1 hr (1 - 30 min)	1 hr (31 - 60 min)	Less than 1 hr (1 - 30 min)	3 days	No		Yes	Yes	Yes	Yes	More than once per day	2.5	Once per day	1	More than once per day	2.5	Once per day	1	Once or twice per wk	0.21	Once or twice per wk	0.21	Once or twice per wk	0.21	Once or twice per wk	0.21	Never	0					3 to 6 times per wk	0.64	3 to 6 times per wk	0.64	3 to 6 times per wk	0.64	Once or twice per wk	0.21
Private	10	Female	Standard five	3 days	1 hr (31-60 min)	I did not play	I did not play	4 days	1 to 2 hrs	1 to 2 hrs	I did not play	More than 2 hrs	3 days	No		No	Yes	Yes	Yes	Everyday	2.5	Once or twice per wk	0.21	Everyday	2.5	More than once per day	2.5	Once or twice per wk	0.21	Once per day	1	Once per day	1	Once or twice per wk	0.21	Once or twice per wk	0.21	Once or twice per wk	0.21	Once or twice per wk	0.21	Everyday	2.5	Never	0	Never	0	Once per day	1
Private	11	Female	Standard five	1 day	1 hr (31-60 min)	1 day	1 hr (31-60 min)	2 days	1 to 2 hrs	I did not watch	I did not play	1 to 2 hrs	1 day	No		No	Yes	No	Yes	3 to 6 times per wk	0.64	Once per day	1	More than once per day	2.5	Everyday	2.5	Once or twice per wk	0.21	More than once per day	2.5	Once or twice per wk	0.21	Once or twice per wk	0.21	Once per day	1	Everyday	2.5	Once or twice per wk	0.21	Once per day	1	Never	0	Never	0	Once or twice per wk	0.21
Private	10	Female	Standard five	5 days	More than 2 hrs	5 days	1-2 hrs	5 days	1 hr (31 - 60 min)	More than 2 hrs	1 to 2 hrs	1 hr (31 - 60 min)	I did not participate	No		No	Yes	Yes	Yes	Once or twice per wk	0.21	Everyday	2.5	Everyday	2.5	More than once per day	2.5	Everyday	2.5	Everyday	2.5	Everyday	2.5	Everyday	2.5	Never	0	Everyday	2.5	Everyday	2.5	Everyday	2.5	Everyday	2.5	Everyday	2.5	Once per day	1
Private	11	Male	Standard five	5 days	1-2 hrs	4 days	1-2 hrs	2 days	More than 2 hrs	1 to 2 hrs	1 to 2 hrs	1 to 2 hrs	3 days	No		No	No	Yes	No	Everyday	2.5	More than once per day	2.5	More than once per day	2.5	Everyday	2.5	3 to 6 times per wk	0.64	Once per day	1	3 to 6 times per wk	0.64	Once per day	1	Once or twice per wk	0.21	Everyday	2.5	Once or twice per wk	0.21	More than once per day	2.5	Once or twice per wk	0.21	Once or twice per wk	0.21	More than once per day	2.5
Private	10	Female	Standard four	5 days	More than 2 hrs	I did not play	I did not play	3 days	1 to 2 hrs	More than 2 hrs	I did not play	1 to 2 hrs	I did not participate	No		No	Yes	Yes	No	Once per day	1	Once per day	1	Everyday	2.5	More than once per day	2.5	Once or twice per wk	0.21	Once or twice per wk	0.21	Once per day	1	Once or twice per wk	0.21	Once per day	1	3 to 6 times per wk	0.64	Once or twice per wk	0.21	More than once per day	2.5	Once or twice per wk	0.21	Once or twice per wk	0.21	Once or twice per wk	0.21
Private	11	Male	Standard five	1 day	1 hr (31-60 min)	I did not play	I did not play	1 day	1 hr (31 - 60 min)	1 Less than 1 hr (1 - 30 min)	I did not play	I did not	1 day	No		No	Yes	Yes	Yes	Once per day	1	Once per day	1	Everyday	2.5	Everyday	2.5	Once per day	1	Once per day	1	Once per day	1	Once per day	1	Never	0	Once per day	1	3 to 6 times per wk	0.64	Everyday	2.5	Never	0	Once per day	1	Once per day	1
Private	11	Male	Standard five	5 days	1 hr (31-60 min)	I did not play	I did not play	5 days	1 hr (31 - 60 min)	1 hr (31 - 60 min)	Less than 1 hr (1 - 30 min)	1 hr (31 - 60 min)	1 day	No		No	Yes	No	Yes	More than once per day	2.5	Once per day	1	3 to 6 times per wk	0.64	Once per day	1	Once per day	1	Once per day	1	Once per day	1	Once or twice per wk	0.21	Never	0	Once per day	1	Once per day	1	Once per day	1	Once per day	1	Once per day	1	Once or twice per wk	0.21
Private	10	Female	Standard four	1 day	Less than 1 hr (1-30 min)	I did not play	I did not play	I did not do this	Less than 1 hr (1 - 30 min)	1 Less than 1 hr (1 - 30 min)	I did not play	I did not	I did not participate	No		No	No	Yes	Yes	More than once per day	2.5	Once per day	1	Once or twice per wk	0.21	More than once per day	2.5	Once per day	1	Once per day	1	More than once per day	2.5	Once or twice per wk	0.21	Never	0	More than once per day	2.5	3 to 6 times per wk	0.64	Once per day	1	Never	0	More than once per day	2.5	Everyday	2.5
Government	10	Female	Standard four	I did not watch	I did not watch	I did not play	I did not play	I did not do this	I did not do this	1 Less than 1 hr (1 - 30 min)	I did not play	I did not	I did not participate	Yes	Less than 5 min	No	Yes	Yes	Yes	Once per day	1	Once or twice per wk	0.21	Once per day	1	Once or twice per wk	0.21	Once per day	1	More than once per day	2.5			Everyday	2.5	Everyday	2.5	3 to 6 times per wk	0.64	Once per day	1	More than once per day	2.5	Once per day	1	Never	0	Never	0
Government	11	Female	Standard five	5 days	1-2 hrs	I did not play	I did not play	I did not do this	I did not do this	More than 2 hrs	I did not play	More than 2 hrs	5 days	Yes	Less than 5 min	No	Yes	Yes	Yes	More than once per day	2.5	Once per day	1	Everyday	2.5	More than once per day	2.5	Once per day	1	Once per day	1	3 to 6 times per wk	0.64	3 to 6 times per wk	0.64	Once per day	1	Once per day	1	More than once per day	2.5	More than once per day	2.5	More than once per day	2.5	Once per day	1	Once per day	1
Government	10	Male	Standard four	2 days	Less than 1 hr (1-30 min)	1 day	1 hr (31-60 min)	2 days	1 to 2 hrs	I did not watch	I did not play	Less than 1 hr (1 - 30 min)	1 day	Yes	5 to 15 mins	Yes	Yes	Yes	Yes	Once per day	1	Never	0	Once per day	1	More than once per day	2.5	Never	0	More than once per day	2.5	3 to 6 times per wk	0.64	Everyday	2.5	Once per day	1	Once per day	1	Once or twice per wk	0.21	Never	0	Never	0	Once per day	1	Never	0
Government	9	Female	Standard four	5 days	1-2 hrs	2 days	Less than 1 hr (1-30 min)	3 days	1 hr (31 - 60 min)	More than 2 hrs	Less than 1 hr (1 - 30 min)	1 to 2 hrs	I did not participate	Yes	Less than 5 min	No	Yes	Yes	No	Once or twice per wk	0.21	Once per day	1	Everyday	2.5	Once per day	1	Once per day	1	Once per day	1	Everyday	2.5	Once or twice per wk	0.21	Everyday	2.5	Once per day	1	3 to 6 times per wk	0.64	Everyday	2.5	More than once per day	2.5	More than once per day	2.5	More than once per day	2.5
Government	10	Female	Standard four	5 days	Less than 1 hr (1-30 min)	I did not play	I did not play	1 day	1 hr (31 - 60 min)	More than 2 hrs	I did not play	I did not	I did not participate	Yes	16 - 30 mins	No	Yes	No	Yes	More than once per day	2.5	Never	0	Once or twice per wk	0.21	Everyday	2.5	Everyday	2.5	3 to 6 times per wk	0.64	Once per day	1	Never	0	More than once per day	2.5	Once per day	1	More than once per day	2.5	Everyday	2.5	Never	0	Once per day	1	Once or twice per wk	0.21
Government	9	Male	Standard three	1 day	Less than 1 hr (1-30 min)	1 day	I did not play	5 days	1 hr (31 - 60 min)	1 Less than 1 hr (1 - 30 min)	Less than 1 hr (1 - 30 min)	1 hr (31 - 60 min)	1 day	Yes	Less than 5 min	No	Yes	Yes	Yes	Everyday	2.5	Once or twice per wk	0.21	Everyday	2.5	Never	0	Once or twice per wk	0.21	Once or twice per wk	0.21	Once or twice per wk	0.21	Once per day	1	Once per day	1	Once or twice per wk	0.21	Once or twice per wk	0.21	Everyday	2.5	Once per day	1	Once or twice per wk	0.21	3 to 6 times per wk	0.64
Government	9	Female	Standard four	I did not watch	I did not watch	3 days	1 hr (31-60 min)	I did not do this	I did not do this	1 Less than 1 hr (1 - 30 min)	1 hr (31 - 60 min)	1 hr (31 - 60 min)	4 days	Yes	16 - 30 mins	Yes	Yes	Yes	Yes	More than once per day	2.5	Once per day	1	3 to 6 times per wk	0.64	Everyday	2.5	More than once per day	2.5	Once per day	1	Never	0	More than once per day	2.5	Everyday	2.5	Once per day	1	Once per day	1	Once per day	1	Once per day	1	Everyday	2.5	Once or twice per wk	0.21
Government	10	Female	Standard four	I did not watch	I did not watch	I did not play	I did not play	I did not do this	I did not do this	I did not watch	I did not play	I did not	I did not participate	Yes	16 - 30 mins	No	Yes	Yes	Yes	Never	0	Never	0	Once per day	1	Never	0	Never	0	Once or twice per wk	0.21	Once or twice per wk	0.21	Once per day	1	Once or twice per wk	0.21	Once per day	1	Never	0	Once per day	1	Never	0	More than once per day	2.5	Never	0
Government	11	Male	Standard four	I did not watch	I did not watch	I did not play	I did not play	1 day	1 hr (31 - 60 min)	I did not watch	I did not play	I did not	I did not participate	Yes	16 - 30 mins	No	Yes	Yes	Yes	Once or twice per wk	0.21	Never	0	3 to 6 times per wk	0.64	Never	0	Never	0	Once or twice per wk	0.21	Once or twice per wk	0.21	Once per day	1	Never	0	Once or twice per wk	0.21	Never	0	Once or twice per wk	0.21	Never	0	Never	0	Once or twice per wk	0.21
Government	11	Female	Standard five	5 days	Less than 1 hr (1-30 min)	I did not play	I did not play	I did not do this	I did not do this	More than 2 hrs	I did not play	I did not	5 days	Yes	Less than 5 min	No	Yes	Yes	Yes	Everyday	2.5	3 to 6 times per wk	0.64	Everyday	2.5	Everyday	2.5	3 to 6 times per wk	0.64	Once or twice per wk	0.21	Everyday	2.5	Everyday	2.5	Everyday	2.5	3 to 6 times per wk	0.64	Once per day	1	Everyday	2.5	Everyday	2.5	3 to 6 times per wk	0.64	Once per day	1
Government	11	Male	Standard three	1 day	More than 2 hrs	I did not play	I did not play	5 days	1 hr (31 - 60 min)	I did not watch	I did not play	More than 2 hrs	5 days	Yes	16 - 30 mins	No	Yes	Yes	Yes	Once per day	1	Never	0	Everyday	2.5	Once per day	1	Everyday	2.5	Everyday	2.5	Everyday	2.5	Everyday	2.5	Everyday	2.5	Everyday	2.5	Never	0					Never	0	Never	0
Government	10	Male	Standard four	5 days	1-2 hrs	I did not play	I did not play	5 days	Less than 1 hr (1 - 30 min)	1 hr (31 - 60 min)	Less than 1 hr (1 - 30 min)	Less than 1 hr (1 - 30 min)	I did not participate	No		Yes	No	Yes	Yes	Once or twice per wk	0.21	More than once per day	2.5	Once or twice per wk	0.21	3 to 6 times per wk	0.64	Once or twice per wk	0.21	Everyday	2.5	3 to 6 times per wk	0.64	Once per day	1	3 to 6 times per wk	0.64	Everyday	2.5	Never	0	Once per day	1	Everyday	2.5	More than once per day	2.5	3 to 6 times per wk	0.64
Government	10	Female	Standard four	5 days	1 hr (31-60 min)	I did not play	I did not play	I did not do this	I did not do this	1 hr (31 - 60 min)	1 hr (31 - 60 min)	I did not	I did not participate	Yes	Less than 5 min	No	Yes	Yes	Yes	3 to 6 times per wk	0.64	Once per day	1	Once per day	1	More than once per day	2.5	More than once per day	2.5	More than once per day	2.5	Once per day	1	More than once per day	2.5	More than once per day	2.5	More than once per day	2.5	Once or twice per wk	0.21	More than once per day	2.5	3 to 6 times per wk	0.64	Never	0	Never	0
Government	9	Female	Standard four	5 days	Less than 1 hr (1-30 min)	I did not play	I did not play	I did not do this	I did not do this	More than 2 hrs	I did not play	I did not	I did not participate	Yes	Less than 5 min	No	Yes	No	No	Once per day	1	Never	0	3 to 6 times per wk	0.64	Everyday	2.5	Once per day	1	Once per day	1	Once per day	1	Everyday	2.5	Once per day	1	Once per day	1	Never	0	Never	0	Once per day	1			Never	0
Government	10	Male	Standard four	3 days	Less than 1 hr (1-30 min)	I did not play	I did not play	I did not do this	I did not do this	I did not watch	I did not play	1 hr (31 - 60 min)	1 day	Yes	Less than 5 min	No	Yes	Yes	Yes	Once per day	1	Never	0	Once per day	1	Never	0	Everyday	2.5	Never	0	Once per day	1	Once per day	1	3 to 6 times per wk	0.64	Once per day	1	Never	0	Once per day	1	Once per day	1	Once or twice per wk	0.21	More than once per day	2.5
Government	11	Male	Standard five	2 days	Less than 1 hr (1-30 min)	I did not play	I did not play	4 days	More than 2 hrs	1 Less than 1 hr (1 - 30 min)	I did not play	Less than 1 hr (1 - 30 min)	5 days	Yes	Less than 5 min	Yes	Yes	Yes	No	Once per day	1	Never	0	Once per day	1	Once per day	1	Never	0	Once per day	1	Once or twice per wk	0.21	Once per day	1	Never	0	Never	0	Once or twice per wk	0.21	Once per day	1	Everyday	2.5	Once per day	1	Never	0
Government	9	Male	Standard four	2 days	Less than 1 hr (1-30 min)	I did not play	I did not play	5 days	1 to 2 hrs	1 Less than 1 hr (1 - 30 min)	I did not play	Less than 1 hr (1 - 30 min)	3 days	No		No	Yes	Yes	Yes	Everyday	2.5	Never	0	Everyday	2.5	Never	0	Never	0	Once or twice per wk	0.21	More than once per day	2.5	Everyday	2.5	Everyday	2.5	More than once per day	2.5	Once or twice per wk	0.21	Everyday	2.5	More than once per day	2.5	Never	0	Everyday	2.5
Government	11	Male	Standard four	2 days	Less than 1 hr (1-30 min)	1 day	Less than 1 hr (1-30 min)	5 days	More than 2 hrs	1 hr (31 - 60 min)	Less than 1 hr (1 - 30 min)	1 hr (31 - 60 min)	5 days	Yes	16 - 30 mins	No	Yes	Yes	Yes	Once or twice per wk	0.21	Never	0	Never	0	Everyday	2.5	Never	0	More than once per day	2.5	Once or twice per wk	0.21	Everyday	2.5	Never	0	Everyday	2.5	Once per day	1	Everyday	2.5	Everyday	2.5	Everyday	2.5	More than once per day	2.5
Government	10	Male	Standard four	I did not watch	I did not watch	I did not play	I did not play	5 days	1 hr (31 - 60 min)	1 Less than 1 hr (1 - 30 min)	I did not play	1 hr (31 - 60 min)	1 day	No		Yes	Yes	Yes	No	Everyday	2.5	Once or twice per wk	0.21	Everyday	2.5	Everyday	2.5	Never	0	Once or twice per wk	0.21	Once or twice per wk	0.21	Everyday	2.5	Everyday	2.5	Once or twice per wk	0.21	Once or twice per wk	0.21	Everyday	2.5	Once or twice per wk	0.21	3 to 6 times per wk	0.64	Never	0
Government	10	Female	Standard four	1 day	1-2 hrs	1 day	Less than 1 hr (1-30 min)	1 day	Less than 1 hr (1 - 30 min)	1 to 2 hrs	I did not play	Less than 1 hr (1 - 30 min)	I did not participate	Yes	16 - 30 mins	Yes	Yes	No	No	Once per day	1	Once or twice per wk	0.21	Never	0	Everyday	2.5	Once per day	1	Never	0	Everyday	2.5	More than once per day	2.5	Once per day	1	Everyday	2.5	Once or twice per wk	0.21	Never	0	Everyday	2.5	Once or twice per wk	0.21	Once or twice per wk	0.21
Government	11	Male	Standard five	5 days	1 hr (31-60 min)	I did not play	I did not play	1 day	1 hr (31 - 60 min)	1 hr (31 - 60 min)	I did not play	I did not	3 days	Yes	Less than 5 min	No	No	Yes	Yes	Everyday	2.5	Everyday	2.5	Everyday	2.5	Everyday	2.5	Once per day	1	Once per day	1	Once per day	1			Everyday	2.5	Once per day	1	Once per day	1	Everyday	2.5	Everyday	2.5	Once per day	1	Once per day	1
Government	10	Female	Standard four	1 day	1 hr (31-60 min)	I did not play	I did not play	5 days	1 hr (31 - 60 min)	More than 2 hrs	I did not play	Less than 1 hr (1 - 30 min)	3 days	Yes	Less than 5 min	No	Yes	Yes	Yes	3 to 6 times per wk	0.64	Never	0	Once per day	1	3 to 6 times per wk	0.64	Once per day	1	3 to 6 times per wk	0.64	Never	0	Once per day	1	Once per day	1	Once or twice per wk	0.21	Once or twice per wk	0.21	Once or twice per wk	0.21	Once or twice per wk	0.21	Never	0	Never	0
Government	10	Male	Standard four	5 days	Less than 1 hr (1-30 min)	I did not play	I did not play	5 days	1 hr (31 - 60 min)	1 to 2 hrs	I did not play	Less than 1 hr (1 - 30 min)	I did not participate	Yes	Less than 5 min	Yes	Yes	Yes	Yes	Once per day	1	Everyday	2.5	Everyday	2.5	More than once per day	2.5	Never	0	Once per day	1	Once or twice per wk	0.21	Everyday	2.5	Everyday	2.5	More than once per day	2.5	Everyday	2.5	Once or twice per wk	0.21	Everyday	2.5	Everyday	2.5	Everyday	2.5
Government	11	Female	Standard four	5 days	Less than 1 hr (1-30 min)	I did not play	I did not play	1 day	Less than 1 hr (1 - 30 min)	I did not watch	I did not play	I did not	2 days	Yes	31 mins to 1 hr	Yes	Yes	Yes	Yes	Everyday	2.5	Never	0	Everyday	2.5	More than once per day	2.5	Once per day	1	Never	0	Everyday	2.5	Everyday	2.5	Everyday	2.5	Once per day	1	Once per day	1	Never	0	Everyday	2.5	Never	0	Everyday	2.5
Government	11	Female	Standard five	3 days	Less than 1 hr (1-30 min)	5 days	More than 2 hrs	4 days	More than 2 hrs	1 Less than 1 hr (1 - 30 min)	1 hr (31 - 60 min)	More than 2 hrs	5 days	Yes	Less than 5 min	No	Yes	Yes	Yes	Once or twice per wk	0.21	Once per day	1	3 to 6 times per wk	0.64	Once or twice per wk	0.21	Once or twice per wk	0.21	3 to 6 times per wk	0.64	Once or twice per wk	0.21	More than once per day	2.5	Everyday	2.5	Once or twice per wk	0.21	Once per day	1	Once per day	1	Once or twice per wk	0.21	3 to 6 times per wk	0.64	Everyday	2.5
Government	11	Female	Standard five	4 days	More than 2 hrs	I did not play	I did not play	I did not do this	I did not do this	1 to 2 hrs	I did not play	I did not	3 days	Yes	5 to 15 mins	No	Yes	Yes	Yes	Everyday	2.5	Once per day	1	Everyday	2.5	Everyday	2.5	3 to 6 times per wk	0.64	3 to 6 times per wk	0.64	3 to 6 times per wk	0.64	Everyday	2.5	Everyday	2.5	3 to 6 times per wk	0.64	Once or twice per wk	0.21	3 to 6 times per wk	0.64	3 to 6 times per wk	0.64	3 to 6 times per wk	0.64	Once per day	1
Government	10	Male	Standard three	5 days	1 hr (31-60 min)	I did not play	I did not play	5 days	1 hr (31 - 60 min)	1 Less than 1 hr (1 - 30 min)	I did not play		5 days	Yes	31 mins to 1 hr	No	Yes	Yes	Yes	Everyday	2.5	Never	0	Once or twice per wk	0.21	Once or twice per wk	0.21	Once or twice per wk	0.21	Once per day	1	Never	0	Once per day	1	Never	0	Once or twice per wk	0.21	Never	0	3 to 6 times per wk	0.64	3 to 6 times per wk	0.64	Never	0	Once or twice per wk	0.21
Government	11	Female	Standard four	I did not watch	I did not watch	2 days	Less than 1 hr (1-30 min)	1 day	Less than 1 hr (1 - 30 min)	I did not watch	Less than 1 hr (1 - 30 min)	1 hr (31 - 60 min)	I did not participate	Yes	31 mins to 1 hr	No	No	Yes	No	Everyday	2.5	More than once per day	2.5	Never	0	Everyday	2.5	Everyday	2.5	Once per day	1	Never	0	Everyday	2.5	3 to 6 times per wk	0.64	More than once per day	2.5	Once or twice per wk	0.21	More than once per day	2.5	Everyday	2.5	Once per day	1	More than once per day	2.5
Government	11	Female	Standard five	1 day	Less than 1 hr (1-30 min)	I did not play	I did not play	5 days	1 hr (31 - 60 min)	1 to 2 hrs	I did not play	1 hr (31 - 60 min)	5 days	Yes	Less than 5 min	No	Yes	Yes	Yes	Everyday	2.5	Once or twice per wk	0.21	Once per day	1	Everyday	2.5	Once or twice per wk	0.21	3 to 6 times per wk	0.64	More than once per day	2.5	Everyday	2.5	Everyday	2.5	Once or twice per wk	0.21	Once or twice per wk	0.21	Everyday	2.5	More than once per day	2.5	Once or twice per wk	0.21	Everyday	2.5
Government	11	Male	Standard four	3 days	1-2 hrs	I did not play	I did not play	3 days	1 hr (31 - 60 min)	1 Less than 1 hr (1 - 30 min)	Less than 1 hr (1 - 30 min)	More than 2 hrs	I did not participate	Yes	Less than 5 min	No	Yes	Yes	No	Everyday	2.5	Once per day	1	Everyday	2.5	Once per day	1	More than once per day	2.5	Once per day	1	Everyday	2.5	Everyday	2.5	Everyday	2.5	Once or twice per wk	0.21	Once per day	1	Once per day	1	More than once per day	2.5	Once per day	1	Once per day	1
Government	10	Female	Standard four	5 days	1 hr (31-60 min)	I did not play	I did not play	5 days	1 hr (31 - 60 min)	I did not watch	1 hr (31 - 60 min)	Less than 1 hr (1 - 30 min)	I did not participate	Yes	16 - 30 mins	No	Yes	Yes	Yes	3 to 6 times per wk	0.64	Once or twice per wk	0.21	More than once per day	2.5	Once per day	1	Once per day	1	Everyday	2.5	Once or twice per wk	0.21	3 to 6 times per wk	0.64	Once or twice per wk	0.21	Once or twice per wk	0.21	Never	0	More than once per day	2.5	More than once per day	2.5	Never	0	Never	0
Government	11	Female	Standard four	3 days	1-2 hrs	I did not play	I did not play	3 days	1 hr (31 - 60 min)	1 hr (31 - 60 min)	I did not play	More than 2 hrs	5 days	Yes	16 - 30 mins	No	Yes	Yes	No	3 to 6 times per wk	0.64	Never	0	Once per day	1	Once or twice per wk	0.21	3 to 6 times per wk	0.64	3 to 6 times per wk	0.64	Never	0	Once per day	1	Everyday	2.5	Once per day	1	Once or twice per wk	0.21	Once per day	1	More than once per day	2.5	Never	0	Never	0
Government	10	Male	Standard four	5 days	More than 2 hrs	I did not play	I did not play	3 days	More than 2 hrs	More than 2 hrs	I did not play	1 to 2 hrs	1 day	Yes	16 - 30 mins	No	Yes	Yes	No	Everyday	2.5	More than once per day	2.5	Once per day	1	More than once per day	2.5			Once per day	1	More than once per day	2.5	Everyday	2.5	Once per day	1	Once per day	1	Once per day	1	Everyday	2.5	Never	0	Never	0	Once per day	1
Government	11	Female	Standard five	5 days	More than 2 hrs	I did not play	I did not play	I did not do this	I did not do this	More than 2 hrs	I did not play	I did not	3 days	Yes	Less than 5 min	No	Yes	Yes	Yes	Everyday	2.5	Once per day	1	Everyday	2.5	Everyday	2.5	3 to 6 times per wk	0.64	Never	0	3 to 6 times per wk	0.64	Everyday	2.5	Everyday	2.5	3 to 6 times per wk	0.64	Once or twice per wk	0.21	Once or twice per wk	0.21	Everyday	2.5	Once or twice per wk	0.21	Once per day	1
Government	11	Male	Standard five	3 days	Less than 1 hr (1-30 min)	I did not play	I did not play	5 days	1 hr (31 - 60 min)	1 Less than 1 hr (1 - 30 min)	Less than 1 hr (1 - 30 min)	1 hr (31 - 60 min)	5 days	Yes	5 to 15 mins	No	Yes	Yes	Yes	Once or twice per wk	0.21	Once per day	1	Once per day	1	3 to 6 times per wk	0.64	Never	0	Once per day	1	Once or twice per wk	0.21	Once per day	1	Once per day	1	Once or twice per wk	0.21	Never	0	Once per day	1	Never	0	Never	0	Never	0
Government	9	Male	Standard four	5 days	1-2 hrs	5 days	Less than 1 hr (1-30 min)	3 days	1 hr (31 - 60 min)	1 Less than 1 hr (1 - 30 min)	I did not play	1 hr (31 - 60 min)	1 day	Yes	16 - 30 mins	Yes	Yes	Yes	No	Once per day	1	Never	0	Everyday	2.5	Once per day	1	Never	0	Once per day	1	Once or twice per wk	0.21	Everyday	2.5	Everyday	2.5	Once or twice per wk	0.21	Never	0	Once per day	1	Everyday	2.5	Never	0	Never	0
Government	11	Female	Standard five	5 days	Less than 1 hr (1-30 min)	I did not play	I did not play	2 days	1 hr (31 - 60 min)	I did not watch	I did not play	More than 2 hrs	I did not participate	Yes	5 to 15 mins	No	Yes	Yes	No	3 to 6 times per wk	0.64	Never	0	3 to 6 times per wk	0.64	Everyday	2.5	Once per day	1	Once per day	1	Once per day	1	Everyday	2.5	More than once per day	2.5	Once or twice per wk	0.21	More than once per day	2.5	Everyday	2.5			More than once per day	2.5	Never	0
Government	11	Female	Standard five	3 days	1-2 hrs	I did not play	I did not play	1 day	1 to 2 hrs	More than 2 hrs	I did not play	More than 2 hrs	5 days	Yes	Less than 5 min	No	Yes	Yes	Yes	Once per day	1	Once per day	1	3 to 6 times per wk	0.64	More than once per day	2.5	Once per day	1	Once or twice per wk	0.21	Once or twice per wk	0.21	Everyday	2.5	Once or twice per wk	0.21	More than once per day	2.5	Once or twice per wk	0.21	Once per day	1	More than once per day	2.5	Everyday	2.5	Once per day	1
Government	10	Male	Standard four	I did not watch	I did not watch	I did not play	I did not play	4 days	1 hr (31 - 60 min)	I did not watch	I did not play	Less than 1 hr (1 - 30 min)	I did not participate	Yes	16 - 30 mins	No	Yes	Yes	Yes	Never	0	More than once per day	2.5	Once per day	1	Once per day	1	Once per day	1	Once per day	1	More than once per day	2.5	3 to 6 times per wk	0.64	Once per day	1	3 to 6 times per wk	0.64	Once per day	1	Once per day	1	Never	0	More than once per day	2.5	Once per day	1
Government	11	Female	Standard five	5 days	Less than 1 hr (1-30 min)	I did not play	I did not play	1 day	1 hr (31 - 60 min)	1 to 2 hrs	I did not play	More than 2 hrs	5 days	Yes	Less than 5 min	No	Yes	Yes	No	Everyday	2.5	Never	0	Everyday	2.5	Once per day	1	More than once per day	2.5	Once per day	1	Once per day	1	Everyday	2.5	Everyday	2.5	Everyday	2.5	Once per day	1	Never	0	Everyday	2.5	Everyday	2.5	Never	0
Government	11	Female	Standard five	5 days	Less than 1 hr (1-30 min)	I did not play	I did not play	I did not do this	Less than 1 hr (1 - 30 min)	1 hr (31 - 60 min)	I did not play	Less than 1 hr (1 - 30 min)	5 days	Yes	Less than 5 min	No	Yes	Yes	Yes	Everyday	2.5	More than once per day	2.5	Once or twice per wk	0.21	Once per day	1	Once per day	1	Once per day	1	3 to 6 times per wk	0.64	More than once per day	2.5	Once per day	1	More than once per day	2.5	Once per day	1	Once or twice per wk	0.21	Once per day	1	Never	0	Once per day	1
Government	10	Male	Standard four	5 days	More than 2 hrs	I did not play	I did not play	2 days	Less than 1 hr (1 - 30 min)	1 hr (31 - 60 min)	I did not play	1 hr (31 - 60 min)	2 days	Yes	Less than 5 min	Yes	Yes	Yes	Yes	Never	0	3 to 6 times per wk	0.64	Everyday	2.5	More than once per day	2.5	Once per day	1	3 to 6 times per wk	0.64	Once per day	1	Everyday	2.5	Everyday	2.5	Once or twice per wk	0.21	Never	0	Everyday	2.5	Never	0	3 to 6 times per wk	0.64	More than once per day	2.5
Government	10	Female	Standard four	5 days	More than 2 hrs	I did not play	I did not play	1 day	1 to 2 hrs	More than 2 hrs	I did not play	1 hr (31 - 60 min)	I did not participate	Yes	Less than 5 min	No	Yes	Yes	No	Once per day	1	Never	0	More than once per day	2.5	Once per day	1	Once per day	1	Never	0	Once per day	1	Once per day	1	Everyday	2.5	Once per day	1	Once per day	1	Once per day	1	Never	0	Once per day	1	Once per day	1
Government	11	Male	Standard five	3 days	Less than 1 hr (1-30 min)	I did not play	I did not play	I did not do this	I did not do this	I did not watch	I did not play	I did not	I did not participate	Yes	16 - 30 mins	No	No	Yes	Yes	3 to 6 times per wk	0.64	Once per day	1	Once or twice per wk	0.21	More than once per day	2.5	More than once per day	2.5	Once per day	1	More than once per day	2.5	More than once per day	2.5	Everyday	2.5	Once per day	1	Once per day	1	More than once per day	2.5	Once per day	1	More than once per day	2.5	Once per day	1
Government	9	Male	Standard three	5 days	Less than 1 hr (1-30 min)	I did not play	I did not play	2 days	More than 2 hrs	More than 2 hrs	I did not play	I did not	5 days	Yes	5 to 15 mins	No	Yes	Yes	Yes	3 to 6 times per wk	0.64	Never	0	Once or twice per wk	0.21	Once or twice per wk	0.21	Once or twice per wk	0.21	Never	0	Once or twice per wk	0.21	Once per day	1	Once per day	1	Once or twice per wk	0.21	Never	0	Once or twice per wk	0.21	Once or twice per wk	0.21	Never	0	Never	0
Government	10	Female	Standard four	5 days	1-2 hrs	I did not play	I did not play	I did not do this	I did not do this	More than 2 hrs	I did not play	1 hr (31 - 60 min)	I did not participate	Yes	5 to 15 mins	No	Yes	Yes	No	Once per day	1	Once per day	1	Everyday	2.5	Once per day	1	Once per day	1	Once per day	1	Once per day	1	Once per day	1	Once per day	1	More than once per day	2.5	Once per day	1	More than once per day	2.5	Never	0	Once per day	1	Never	0
Government	10	Male	Standard four	I did not watch	1-2 hrs	1 day	Less than 1 hr (1-30 min)	4 days	1 to 2 hrs	I did not watch	I did not play	Less than 1 hr (1 - 30 min)	I did not participate	Yes	Less than 5 min	No	Yes	Yes	No	Once per day	1	Never	0	Everyday	2.5	Everyday	2.5	Everyday	2.5	Everyday	2.5	Once per day	1	Everyday	2.5	3 to 6 times per wk	0.64	Once or twice per wk	0.21	Once or twice per wk	0.21	Everyday	2.5	Never	0	Never	0	Everyday	2.5
Government	10	Female	Standard four	5 days	1 hr (31-60 min)	I did not play	I did not play	I did not do this	I did not do this	1 hr (31 - 60 min)	I did not play	More than 2 hrs	I did not participate	Yes	5 to 15 mins	No	Yes	Yes	Yes	3 to 6 times per wk	0.64	Never	0	Everyday	2.5	More than once per day	2.5	More than once per day	2.5	3 to 6 times per wk	0.64	Once per day	1	Everyday	2.5	Everyday	2.5	3 to 6 times per wk	0.64	Once per day	1	Once or twice per wk	0.21	Once per day	1	Never	0	More than once per day	2.5
Government	10	Female	Standard four	2 days	Less than 1 hr (1-30 min)	I did not play	I did not play	3 days	1 hr (31 - 60 min)	1 hr (31 - 60 min)	I did not play	1 hr (31 - 60 min)	I did not participate	Yes	Less than 5 min	Yes	Yes	Yes	No	Never	0	Everyday	2.5	Everyday	2.5	3 to 6 times per wk	0.64	Once per day	1	Once or twice per wk	0.21	Never	0	Once per day	1	Everyday	2.5	3 to 6 times per wk	0.64	Never	0	Once or twice per wk	0.21	Never	0	Everyday	2.5	3 to 6 times per wk	0.64
Government	10	Female	Standard four	5 days	Less than 1 hr (1-30 min)	5 days	1 hr (31-60 min)	2 days	Less than 1 hr (1 - 30 min)	1 Less than 1 hr (1 - 30 min)	Less than 1 hr (1 - 30 min)	Less than 1 hr (1 - 30 min)	I did not participate	Yes	Less than 5 min	No	Yes	Yes	No	More than once per day	2.5	Never	0	Everyday	2.5	More than once per day	2.5	Everyday	2.5	Everyday	2.5	Everyday	2.5	Everyday	2.5	Once or twice per wk	0.21	Everyday	2.5	Once per day	1	Everyday	2.5	Everyday	2.5	Never	0	More than once per day	2.5
Government	11	Female	Standard five	5 days	More than 2 hrs	I did not play	I did not play	5 days	1 hr (31 - 60 min)	I did not watch	I did not play	I did not	I did not participate	Yes	Less than 5 min	No	Yes	Yes	Yes	Once per day	1	Everyday	2.5	More than once per day	2.5	More than once per day	2.5	3 to 6 times per wk	0.64	Once per day	1	Once per day	1	Everyday	2.5	Once per day	1	Once per day	1	Once per day	1	Everyday	2.5	Everyday	2.5	Once per day	1	3 to 6 times per wk	0.64
Government	11	Male	Standard five	5 days	More than 2 hrs	I did not play	I did not play	4 days	More than 2 hrs	More than 2 hrs	I did not play	More than 2 hrs	5 days	Yes	16 - 30 mins	No	Yes	Yes	Yes	3 to 6 times per wk	0.64	Never	0	Everyday	2.5	Everyday	2.5	More than once per day	2.5	Everyday	2.5	Everyday	2.5	Everyday	2.5	Everyday	2.5	Everyday	2.5	Everyday	2.5	Everyday	2.5			Never	0	Never	0
Government	11	Male	Standard five	I did not watch	I did not watch	I did not play	I did not play	I did not do this	I did not do this	1 to 2 hrs	1 to 2 hrs	I did not	2 days	No		Yes	No	Yes	No	Everyday	2.5	Once per day	1	Everyday	2.5	Once or twice per wk	0.21	Never	0	Never	0	Never	0	Everyday	2.5	Everyday	2.5	Once per day	1	Once per day	1	Once per day	1	Never	0	Never	0	More than once per day	2.5
Government	10	Female	Standard four	5 days	More than 2 hrs	5 days	More than 2 hrs	3 days	1 to 2 hrs	More than 2 hrs	More than 2 hrs	I did not	I did not participate	Yes	Less than 5 min	No	Yes	Yes	No	Once per day	1	More than once per day	2.5	Everyday	2.5	Once per day	1	Everyday	2.5	More than once per day	2.5	Everyday	2.5	Everyday	2.5	More than once per day	2.5	3 to 6 times per wk	0.64	Everyday	2.5	More than once per day	2.5	Once per day	1	More than once per day	2.5	Everyday	2.5
Government	9	Female	Standard four	4 days	1-2 hrs	I did not play	I did not play	3 days	Less than 1 hr (1 - 30 min)	I did not watch	I did not play	Less than 1 hr (1 - 30 min)	I did not participate	Yes	Less than 5 min	No	Yes	No	No	Once per day	1	Never	0	Once per day	1	Once per day	1	Never	0	Once per day	1	Once per day	1	Everyday	2.5	Never	0	Once per day	1	Once per day	1	Once per day	1	Once per day	1	Once per day	1	Once per day	1
Private	10	Male	Standard four	5 days	1-2 hrs	3 days	1 hr (31-60 min)	3 days	Less than 1 hr (1 - 30 min)	1 hr (31 - 60 min)	I did not play	Less than 1 hr (1 - 30 min)	I did not participate	Yes	Less than 5 min	No	No	No	Yes	More than once per day	2.5	Once per day	1	Everyday	2.5	Once per day	1	More than once per day	2.5	Once or twice per wk	0.21	Once per day	1	Never	0	More than once per day	2.5	Everyday	2.5	Once per day	1	Once per day	1	Once per day	1	More than once per day	2.5	Once or twice per wk	0.21
Private	10	Female	Standard four	5 days	1-2 hrs	1 day	Less than 1 hr (1-30 min)	4 days	1 to 2 hrs	1 Less than 1 hr (1 - 30 min)	I did not play	Less than 1 hr (1 - 30 min)	5 days	Yes	Less than 5 min	No	Yes	Yes	No	Once per day	1	Never	0	3 to 6 times per wk	0.64	Once per day	1	Once per day	1	Once per day	1	Once per day	1	Once per day	1	Never	0	Once per day	1	Once per day	1	Once per day	1	Never	0	Never	0	Once per day	1
Private	10	Male	Standard four	5 days	1-2 hrs	5 days	1-2 hrs	1 day	1 hr (31 - 60 min)	1 to 2 hrs	1 hr (31 - 60 min)	Less than 1 hr (1 - 30 min)	1 day	Yes	Less than 5 min	Yes	Yes	Yes	Yes	Everyday	2.5	3 to 6 times per wk	0.64	Once or twice per wk	0.21	Everyday	2.5	Everyday	2.5	Everyday	2.5	Everyday	2.5	Everyday	2.5	Everyday	2.5	Everyday	2.5	Once or twice per wk	0.21	More than once per day	2.5	Once per day	1	Everyday	2.5	3 to 6 times per wk	0.64
Private	11	Female	Standard six	I did not watch	I did not watch	1 day	Less than 1 hr (1-30 min)	3 days	More than 2 hrs	1 Less than 1 hr (1 - 30 min)	I did not play	I did not	3 days	Yes	Less than 5 min	No	Yes	No	No	Everyday	2.5	Never	0	Once per day	1	Everyday	2.5	3 to 6 times per wk	0.64	More than once per day	2.5	Once per day	1	Everyday	2.5	Never	0	More than once per day	2.5	Never	0	Once per day	1	Once per day	1	Never	0	Once per day	1
Private	10	Female	Standard four	5 days	More than 2 hrs	5 days	1-2 hrs	I did not do this	I did not do this	More than 2 hrs	1 to 2 hrs	I did not	1 day	Yes	Less than 5 min	No	Yes	Yes	Yes	Everyday	2.5	Once or twice per wk	0.21	Once or twice per wk	0.21	Once or twice per wk	0.21	Everyday	2.5	Once or twice per wk	0.21	Everyday	2.5	Once or twice per wk	0.21	Once or twice per wk	0.21	Everyday	2.5	Everyday	2.5	Everyday	2.5	Once per day	1	Everyday	2.5	Once or twice per wk	0.21
Private	11	Male	Standard six	5 days	1-2 hrs	I did not play	I did not play	4 days	Less than 1 hr (1 - 30 min)	1 to 2 hrs	More than 2 hrs	1 to 2 hrs	I did not participate	Yes	Less than 5 min	No	Yes	No	No	Once or twice per wk	0.21	Never	0	Everyday	2.5	Never	0	Once per day	1	Once per day	1	Once per day	1	Once per day	1	Everyday	2.5	Once or twice per wk	0.21	Never	0	3 to 6 times per wk	0.64	Once per day	1	Never	0	Once per day	1
Private	11	Male	Standard five	1 day	Less than 1 hr (1-30 min)	2 days	Less than 1 hr (1-30 min)	3 days	Less than 1 hr (1 - 30 min)	I did not watch	1 hr (31 - 60 min)	Less than 1 hr (1 - 30 min)	I did not participate	Yes	Less than 5 min	No	Yes	Yes	Yes	Everyday	2.5	3 to 6 times per wk	0.64	Everyday	2.5	3 to 6 times per wk	0.64	Once per day	1	Once or twice per wk	0.21	Once per day	1	Once per day	1	3 to 6 times per wk	0.64	3 to 6 times per wk	0.64	Once or twice per wk	0.21	Once or twice per wk	0.21	Once per day	1	More than once per day	2.5	Once or twice per wk	0.21
Private	11	Female	Standard five	4 days	1-2 hrs	I did not play	I did not play	I did not do this	1 to 2 hrs	More than 2 hrs	I did not play	1 to 2 hrs	I did not participate	Yes	Less than 5 min	No	Yes	Yes	No	Once per day	1	Once per day	1	More than once per day	2.5	Once per day	1	Everyday	2.5	3 to 6 times per wk	0.64	More than once per day	2.5	Once per day	1	Once per day	1	More than once per day	2.5	Once per day	1	Once per day	1	Everyday	2.5	Everyday	2.5	Once per day	1
Private	9	Female	Standard five	I did not watch	I did not watch	1 day	Less than 1 hr (1-30 min)	2 days	Less than 1 hr (1 - 30 min)	I did not watch	I did not play	Less than 1 hr (1 - 30 min)	1 day	Yes	Less than 5 min	No	Yes	Yes	No	Everyday	2.5	Once per day	1	Everyday	2.5	Everyday	2.5	Everyday	2.5	Once per day	1	Once per day	1	Everyday	2.5	Everyday	2.5	Once or twice per wk	0.21	Everyday	2.5	Once per day	1	Once or twice per wk	0.21	3 to 6 times per wk	0.64	Once or twice per wk	0.21
Private	10	Female	Standard four	5 days	1-2 hrs	5 days	More than 2 hrs	I did not do this	I did not do this	More than 2 hrs	More than 2 hrs	I did not	1 day	Yes	Less than 5 min	No	Yes	Yes	Yes	3 to 6 times per wk	0.64	Once or twice per wk	0.21	Everyday	2.5	Once or twice per wk	0.21	Everyday	2.5	Once or twice per wk	0.21	Once or twice per wk	0.21	Everyday	2.5	Once or twice per wk	0.21	Everyday	2.5	Once per day	1	Once or twice per wk	0.21	Once or twice per wk	0.21	Everyday	2.5	More than once per day	2.5
Private	10	Male	Standard five	2 days	Less than 1 hr (1-30 min)	I did not play	I did not play	3 days	1 to 2 hrs	1 hr (31 - 60 min)	More than 2 hrs	1 hr (31 - 60 min)	1 day	Yes	Less than 5 min	No	Yes	Yes	Yes	Once or twice per wk	0.21	Never	0	Once per day	1	Never	0	Once per day	1	Once per day	1	Never	0	Once or twice per wk	0.21	Once per day	1	Once per day	1	Once per day	1	Once per day	1	Never	0	Once per day	1	Everyday	2.5
Private	11	Male	Standard four	5 days	More than 2 hrs	5 days	1 hr (31-60 min)	5 days	Less than 1 hr (1 - 30 min)	More than 2 hrs	Less than 1 hr (1 - 30 min)	1 hr (31 - 60 min)	I did not participate	Yes	Less than 5 min	No	Yes	Yes	No	More than once per day	2.5	Never	0	Everyday	2.5	Once or twice per wk	0.21	Everyday	2.5	Everyday	2.5	Once per day	1			Once per day	1	3 to 6 times per wk	0.64	Once per day	1	Never	0	Never	0	Never	0	More than once per day	2.5
Private	9	Male	Standard four	4 days	More than 2 hrs	5 days	More than 2 hrs	2 days	Less than 1 hr (1 - 30 min)	1 to 2 hrs	1 hr (31 - 60 min)	1 to 2 hrs	I did not participate	No		Yes	Yes	Yes	Yes	3 to 6 times per wk	0.64	Once per day	1	More than once per day	2.5	Everyday	2.5	More than once per day	2.5	3 to 6 times per wk	0.64	Once per day	1	More than once per day	2.5	More than once per day	2.5	Once per day	1	Once or twice per wk	0.21	Once or twice per wk	0.21	Once per day	1	3 to 6 times per wk	0.64	More than once per day	2.5
Private	9	Female	Standard four	5 days	1 hr (31-60 min)	2 days	1-2 hrs	5 days	1 to 2 hrs	More than 2 hrs	I did not play	1 hr (31 - 60 min)	1 day	Yes	5 to 15 mins	Yes	Yes		Yes	Everyday	2.5	Once per day	1	Everyday	2.5	Everyday	2.5	Once per day	1	Everyday	2.5	Once per day	1	Everyday	2.5	Everyday	2.5	Once per day	1	Once per day	1	Once per day	1	Never	0	Once per day	1	Never	0
Private	10	Female	Standard five	I did not watch	I did not watch	I did not play	I did not play	4 days	1 to 2 hrs	I did not watch	I did not play	More than 2 hrs	3 days	Yes	Less than 5 min	No	Yes	Yes	Yes	More than once per day	2.5	Once per day	1	Once per day	1	Once or twice per wk	0.21	Never	0			Once per day	1			Once or twice per wk	0.21	Once or twice per wk	0.21	Once per day	1	Once or twice per wk	0.21	Never	0	Never	0	Once or twice per wk	0.21
Private	10	Male	Standard five	5 days	More than 2 hrs	2 days	1-2 hrs	I did not do this	More than 2 hrs	1 to 2 hrs	1 to 2 hrs	Less than 1 hr (1 - 30 min)	I did not participate	Yes	Less than 5 min	No	Yes	No	Yes	Everyday	2.5	Everyday	2.5	Everyday	2.5	Everyday	2.5	Once per day	1	Everyday	2.5	Once per day	1	Everyday	2.5	Everyday	2.5	Once or twice per wk	0.21	Once per day	1	Never	0			Once per day	1	Once per day	1
Private	11	Male	Standard five	5 days	1-2 hrs	I did not play	1-2 hrs	5 days	1 hr (31 - 60 min)	More than 2 hrs	I did not play	I did not	1 day	Yes	Less than 5 min	No	Yes	Yes	Yes	Once or twice per wk	0.21	Never	0	Everyday	2.5	More than once per day	2.5	3 to 6 times per wk	0.64	Everyday	2.5	More than once per day	2.5	Never	0	Once or twice per wk	0.21	Everyday	2.5	Once per day	1	Everyday	2.5	More than once per day	2.5	3 to 6 times per wk	0.64	Once or twice per wk	0.21
Private	10	Female	Standard four	5 days	Less than 1 hr (1-30 min)	3 days	1 hr (31-60 min)	2 days	More than 2 hrs	1 Less than 1 hr (1 - 30 min)	1 to 2 hrs	1 hr (31 - 60 min)	1 day	Yes	Less than 5 min	Yes	Yes	Yes	Yes	Everyday	2.5	Once per day	1	Everyday	2.5	Everyday	2.5	Everyday	2.5	Everyday	2.5	Everyday	2.5	Everyday	2.5	Everyday	2.5	Everyday	2.5	Once per day	1	Never	0	Once per day	1	Never	0	Once per day	1
Private	11	Male	Standard six	2 days	Less than 1 hr (1-30 min)	I did not play	I did not play	3 days	1 hr (31 - 60 min)	1 Less than 1 hr (1 - 30 min)	I did not play	1 hr (31 - 60 min)	I did not participate	Yes	Less than 5 min	Yes	Yes	No	No	More than once per day	2.5	Everyday	2.5	Everyday	2.5	Never	0	Once per day	1	Everyday	2.5	More than once per day	2.5	Never	0	Never	0	Once per day	1	Never	0	Never	0	Never	0	Never	0	Once per day	1
Private	11	Female	Standard five	5 days	Less than 1 hr (1-30 min)	1 day	Less than 1 hr (1-30 min)	I did not do this	I did not do this	1 Less than 1 hr (1 - 30 min)	1 to 2 hrs	I did not	1 day	Yes	Less than 5 min	No	Yes	Yes	Yes	More than once per day	2.5	Everyday	2.5	3 to 6 times per wk	0.64	Once or twice per wk	0.21	Once per day	1	Everyday	2.5	3 to 6 times per wk	0.64	Everyday	2.5	Once or twice per wk	0.21	Once per day	1	Once per day	1	Once per day	1	Everyday	2.5	Once or twice per wk	0.21	Once per day	1
Private	10	Female	Standard four	5 days	More than 2 hrs	I did not play	I did not play	I did not do this	I did not do this	More than 2 hrs	I did not play	I did not	1 day	Yes	Less than 5 min	No	Yes	Yes	No	More than once per day	2.5	Once per day	1	More than once per day	2.5	Everyday	2.5	Once per day	1	More than once per day	2.5	Once per day	1	Everyday	2.5	Everyday	2.5	Everyday	2.5	Once per day	1	Once per day	1	Once per day	1	Once per day	1	Once per day	1
Private	11	Male	Standard five	I did not watch	I did not watch	I did not play	I did not play	5 days	More than 2 hrs	1 to 2 hrs	1 to 2 hrs	I did not	1 day	Yes	Less than 5 min	No	Yes	Yes	Yes	Once or twice per wk	0.21	Once per day	1	Once per day	1	Everyday	2.5	Everyday	2.5	Once per day	1	Never	0	Once or twice per wk	0.21	Once per day	1	Once or twice per wk	0.21	Once per day	1	Once per day	1	Everyday	2.5	Once per day	1	Never	0
Private	10	Female	Standard six	3 days	1-2 hrs	4 days	1 hr (31-60 min)	4 days	1 to 2 hrs	1 to 2 hrs	1 to 2 hrs	Less than 1 hr (1 - 30 min)	4 days	Yes	Less than 5 min	No	Yes	Yes	Yes	More than once per day	2.5	Everyday	2.5	Once per day	1	Once or twice per wk	0.21	More than once per day	2.5	3 to 6 times per wk	0.64	More than once per day	2.5	3 to 6 times per wk	0.64	More than once per day	2.5	Once per day	1	Once or twice per wk	0.21	3 to 6 times per wk	0.64	Once per day	1	Never	0	3 to 6 times per wk	0.64
Private	10	Female	Standard six	1 day	1-2 hrs	I did not play	I did not play	I did not do this	I did not do this	1 to 2 hrs	More than 2 hrs	1 hr (31 - 60 min)	1 day	Yes	Less than 5 min	No	Yes	No	Yes	Everyday	2.5	Once per day	1	Once or twice per wk	0.21	Everyday	2.5	Once per day	1	3 to 6 times per wk	0.64	Everyday	2.5	Everyday	2.5	Everyday	2.5	Once per day	1	Once per day	1	Never	0	Once or twice per wk	0.21	3 to 6 times per wk	0.64	Once or twice per wk	0.21
Private	10	Male	Standard four	3 days	1-2 hrs	2 days	Less than 1 hr (1-30 min)	2 days	Less than 1 hr (1 - 30 min)	1 to 2 hrs	More than 2 hrs	1 to 2 hrs	I did not participate	Yes	Less than 5 min	Yes	Yes	Yes	No	Once per day	1	Once per day	1	Everyday	2.5	Everyday	2.5	Once per day	1	Once or twice per wk	0.21	Once per day	1			Everyday	2.5	More than once per day	2.5	Everyday	2.5	Once per day	1	Once per day	1	Once per day	1	Once per day	1
Private	10	Male	Standard four	5 days	1-2 hrs	2 days	Less than 1 hr (1-30 min)	3 days	1 to 2 hrs	1 hr (31 - 60 min)	More than 2 hrs	I did not	I did not participate	Yes	Less than 5 min	No	Yes	Yes	No	Once or twice per wk	0.21	3 to 6 times per wk	0.64	More than once per day	2.5	Once per day	1	Once per day	1	3 to 6 times per wk	0.64	More than once per day	2.5	Once or twice per wk	0.21	Once per day	1			Once per day	1	3 to 6 times per wk	0.64	Never	0	Never	0	Once per day	1
Private	10	Female	Standard four	2 days	1-2 hrs	I did not play	I did not play	I did not do this	I did not do this	More than 2 hrs	I did not play	Less than 1 hr (1 - 30 min)	1 day	Yes	Less than 5 min	No	Yes	Yes	No	Everyday	2.5	Once per day	1	More than once per day	2.5	Everyday	2.5	Once or twice per wk	0.21	Once or twice per wk	0.21	Once per day	1	More than once per day	2.5	Once or twice per wk	0.21	Once per day	1	Once per day	1	Once or twice per wk	0.21	Once per day	1	Never	0	Once or twice per wk	0.21
Private	11	Female	Standard five	5 days	Less than 1 hr (1-30 min)	I did not play	I did not play	5 days	1 to 2 hrs	More than 2 hrs	1 to 2 hrs	1 to 2 hrs	1 day	Yes	16 - 30 mins	No	Yes	Yes	No	Everyday	2.5	Never	0	Everyday	2.5	Everyday	2.5	Once per day	1	Everyday	2.5	Everyday	2.5	Once or twice per wk	0.21	Once per day	1	Once or twice per wk	0.21	Once per day	1	3 to 6 times per wk	0.64	Never	0	Once per day	1	Once per day	1
Private	10	Male	Standard four	3 days	Less than 1 hr (1-30 min)	I did not play	I did not play	5 days	1 to 2 hrs	1 Less than 1 hr (1 - 30 min)	I did not play	More than 2 hrs	3 days	Yes	Less than 5 min	Yes	Yes	No	No	3 to 6 times per wk	0.64	Once per day	1	Everyday	2.5	Once per day	1	Never	0	Once per day	1	Everyday	2.5	Never	0	Once per day	1	Once per day	1	Once per day	1	Once per day	1	Never	0	Never	0	Never	0
Private	11	Female	Standard five	5 days	1-2 hrs	1 day	1-2 hrs	2 days	More than 2 hrs	1 to 2 hrs	I did not play	Less than 1 hr (1 - 30 min)	1 day	Yes	Less than 5 min	No	Yes	Yes	Yes	Once per day	1	Once or twice per wk	0.21	Everyday	2.5	Never	0	Everyday	2.5	3 to 6 times per wk	0.64	Everyday	2.5	Everyday	2.5	Once per day	1	Once per day	1	Once or twice per wk	0.21	Once per day	1	Never	0	Never	0	Everyday	2.5
Private	10	Female	Standard five	5 days	1-2 hrs	2 days	Less than 1 hr (1-30 min)	5 days	1 hr (31 - 60 min)	1 to 2 hrs	Less than 1 hr (1 - 30 min)	More than 2 hrs	1 day	No		No	Yes	Yes	Yes	Everyday	2.5	More than once per day	2.5	Once per day	1	3 to 6 times per wk	0.64	Once or twice per wk	0.21	Once per day	1	Once per day	1	Once per day	1	More than once per day	2.5	Once or twice per wk	0.21	Never	0	More than once per day	2.5	Everyday	2.5	Everyday	2.5	Once per day	1
Private	11	Female	Standard six	I did not watch	I did not watch	1 day	1-2 hrs	I did not do this	I did not do this	I did not watch	I did not play	I did not	2 days	Yes	Less than 5 min	No	Yes	No	Yes	More than once per day	2.5	Never	0	3 to 6 times per wk	0.64	Everyday	2.5	Once per day	1	Once per day	1	Once per day	1	Everyday	2.5	Never	0	Never	0	Once per day	1	Never	0	Once per day	1	Never	0	Once per day	1
Private	9	Male	Standard four	5 days	Less than 1 hr (1-30 min)	I did not play	Less than 1 hr (1-30 min)	2 days	Less than 1 hr (1 - 30 min)	1 to 2 hrs	I did not play	I did not	5 days	Yes	Less than 5 min	No	Yes	Yes	Yes	More than once per day	2.5	Once per day	1	Once per day	1	Everyday	2.5	Never	0	More than once per day	2.5	Never	0	Never	0	Once per day	1	More than once per day	2.5	Once per day	1	Once per day	1	Never	0	Never	0	Everyday	2.5
Private	10	Male	Standard four	3 days	Less than 1 hr (1-30 min)	I did not play	Less than 1 hr (1-30 min)	I did not do this	Less than 1 hr (1 - 30 min)	1 to 2 hrs	Less than 1 hr (1 - 30 min)	Less than 1 hr (1 - 30 min)	2 days	Yes	Less than 5 min	No	Yes	Yes	No	Everyday	2.5	Once per day	1	More than once per day	2.5	Everyday	2.5	More than once per day	2.5	Everyday	2.5	Once per day	1	Everyday	2.5	Everyday	2.5	3 to 6 times per wk	0.64	Once or twice per wk	0.21	More than once per day	2.5			Once per day	1	Once per day	1
Private	11	Male	Standard six	3 days	Less than 1 hr (1-30 min)	I did not play	I did not play	3 days	Less than 1 hr (1 - 30 min)	1 Less than 1 hr (1 - 30 min)	Less than 1 hr (1 - 30 min)	Less than 1 hr (1 - 30 min)	I did not participate	Yes	Less than 5 min	No	Yes	Yes	No	Everyday	2.5	3 to 6 times per wk	0.64	Everyday	2.5	Once or twice per wk	0.21	Once per day	1	Once or twice per wk	0.21	Once per day	1			Once per day	1	3 to 6 times per wk	0.64	Never	0	Once per day	1	Once per day	1	Once per day	1	Once per day	1
Private	11	Male	Standard five	3 days	1-2 hrs	I did not play	I did not play	4 days	Less than 1 hr (1 - 30 min)	1 to 2 hrs	I did not play	1 to 2 hrs	1 day	Yes	16 - 30 mins	No	Yes	Yes	No	Once per day	1	Never	0	Once or twice per wk	0.21	3 to 6 times per wk	0.64	3 to 6 times per wk	0.64	Once per day	1	Once or twice per wk	0.21	Everyday	2.5	Never	0	More than once per day	2.5	Once per day	1	3 to 6 times per wk	0.64			Never	0	Never	0
Private	10	Male	Standard five	4 days	Less than 1 hr (1-30 min)	I did not play	I did not play	4 days	1 to 2 hrs	1 to 2 hrs	1 hr (31 - 60 min)	1 to 2 hrs	5 days	Yes	Less than 5 min	No	Yes	Yes	Yes	Once or twice per wk	0.21	Once per day	1	Everyday	2.5	Everyday	2.5	Once or twice per wk	0.21	3 to 6 times per wk	0.64	Everyday	2.5	Everyday	2.5	Once per day	1	Once per day	1	Once per day	1	More than once per day	2.5	Never	0	Once per day	1	Everyday	2.5
Private	10	Male	Standard five	1 day	1-2 hrs	1 day	1 hr (31-60 min)	5 days	1 to 2 hrs	More than 2 hrs	1 to 2 hrs	I did not	2 days	Yes	Less than 5 min	No	No	Yes	Yes	Everyday	2.5	Never	0	3 to 6 times per wk	0.64	Everyday	2.5	More than once per day	2.5	Everyday	2.5	Never	0	3 to 6 times per wk	0.64	3 to 6 times per wk	0.64	3 to 6 times per wk	0.64	Never	0	3 to 6 times per wk	0.64	Never	0	Never	0	Never	0
Private	9	Female	Standard four	1 day	1 hr (31-60 min)	3 days	1 hr (31-60 min)	3 days	1 hr (31 - 60 min)	1 hr (31 - 60 min)	1 to 2 hrs	Less than 1 hr (1 - 30 min)	1 day	Yes	Less than 5 min	No	Yes	Yes	Yes	Once or twice per wk	0.21	Once per day	1	More than once per day	2.5	Everyday	2.5	Everyday	2.5	3 to 6 times per wk	0.64	Once per day	1	Everyday	2.5	3 to 6 times per wk	0.64	Everyday	2.5	Once per day	1	Never	0			Never	0	Never	0
Private	10	Male	Standard five	5 days	More than 2 hrs	5 days	1-2 hrs	3 days	More than 2 hrs	More than 2 hrs	More than 2 hrs	1 hr (31 - 60 min)	I did not participate	Yes	Less than 5 min	No	Yes	Yes	No	Everyday	2.5	Everyday	2.5	Everyday	2.5	Everyday	2.5	More than once per day	2.5	Everyday	2.5	Everyday	2.5	Everyday	2.5	Everyday	2.5			Once per day	1	Everyday	2.5	Never	0	3 to 6 times per wk	0.64	Everyday	2.5
Private	9	Male	Standard four	5 days	More than 2 hrs	2 days	Less than 1 hr (1-30 min)	1 day	1 hr (31 - 60 min)	More than 2 hrs	I did not play	I did not	4 days	Yes	Less than 5 min	No	Yes	Yes	No	Once per day	1	Never	0			Once per day	1	Once per day	1	Never	0	Once per day	1	Once per day	1	Never	0	Once or twice per wk	0.21	Once or twice per wk	0.21	Once or twice per wk	0.21	Never	0	Once or twice per wk	0.21	Once or twice per wk	0.21
Private	10	Female	Standard five	I did not watch	I did not watch	1 day	Less than 1 hr (1-30 min)	2 days	Less than 1 hr (1 - 30 min)	I did not watch	I did not play	Less than 1 hr (1 - 30 min)	1 day	Yes	Less than 5 min	No	Yes	Yes	No	Everyday	2.5	Once per day	1	Everyday	2.5	More than once per day	2.5	Everyday	2.5	Once per day	1	Once per day	1	Everyday	2.5	Everyday	2.5	Once or twice per wk	0.21	Everyday	2.5	Once per day	1	Everyday	2.5	More than once per day	2.5	Once per day	1
Private	11	Female	Standard five	3 days	1-2 hrs	I did not play	I did not play	1 day	Less than 1 hr (1 - 30 min)	More than 2 hrs	I did not play	I did not	1 day	Yes	Less than 5 min	No	Yes	Yes	Yes	Everyday	2.5	Never	0	More than once per day	2.5	3 to 6 times per wk	0.64	Once or twice per wk	0.21	3 to 6 times per wk	0.64	Never	0	Once per day	1	More than once per day	2.5	Once or twice per wk	0.21	Never	0	Once per day	1	Never	0	Never	0	Never	0
Private	11	Female	Standard five	3 days	Less than 1 hr (1-30 min)	5 days	Less than 1 hr (1-30 min)	2 days	Less than 1 hr (1 - 30 min)	More than 2 hrs	More than 2 hrs	I did not	I did not participate	Yes	Less than 5 min	Yes	Yes	Yes	Yes	3 to 6 times per wk	0.64	Once or twice per wk	0.21	Everyday	2.5	Everyday	2.5	Once or twice per wk	0.21	More than once per day	2.5	More than once per day	2.5	Once or twice per wk	0.21	Everyday	2.5	Once or twice per wk	0.21	Once or twice per wk	0.21	Once per day	1	Everyday	2.5	Everyday	2.5	Once or twice per wk	0.21
Private	10	Female	Standard four	5 days	Less than 1 hr (1-30 min)	1 day	Less than 1 hr (1-30 min)	5 days	1 hr (31 - 60 min)	1 Less than 1 hr (1 - 30 min)	I did not play	Less than 1 hr (1 - 30 min)	1 day	Yes	Less than 5 min	No	Yes	No	Yes	Once or twice per wk	0.21	Never	0	Once or twice per wk	0.21	Everyday	2.5	3 to 6 times per wk	0.64	More than once per day	2.5	Once per day	1	3 to 6 times per wk	0.64	Once per day	1	More than once per day	2.5	Once per day	1	3 to 6 times per wk	0.64	Once per day	1	Once per day	1	Once per day	1
Private	11	Male	Standard five	2 days	1 hr (31-60 min)	2 days	Less than 1 hr (1-30 min)	3 days	1 hr (31 - 60 min)	1 hr (31 - 60 min)	Less than 1 hr (1 - 30 min)	1 to 2 hrs	1 day	Yes	Less than 5 min	Yes	No	Yes		Never	0	Never	0	Once per day	1	3 to 6 times per wk	0.64	Once per day	1	More than once per day	2.5	3 to 6 times per wk	0.64	Once per day	1	More than once per day	2.5	3 to 6 times per wk	0.64	Once per day	1	More than once per day	2.5	Once per day	1	Never	0	Once per day	1
Private	11	Male	Standard six	3 days	Less than 1 hr (1-30 min)	I did not play	I did not play	I did not do this	Less than 1 hr (1 - 30 min)	1 Less than 1 hr (1 - 30 min)	I did not play	1 hr (31 - 60 min)	I did not participate	Yes	Less than 5 min	Yes	Yes	No	No	Once or twice per wk	0.21	Never	0	Everyday	2.5	Everyday	2.5	Never	0	More than once per day	2.5	Never	0	Once per day	1	Never	0	Once or twice per wk	0.21	Everyday	2.5	Once or twice per wk	0.21	Never	0	Never	0	Everyday	2.5
Private	11	Male	Standard five	5 days	More than 2 hrs	I did not play	I did not play	5 days	1 to 2 hrs	More than 2 hrs	I did not play	Less than 1 hr (1 - 30 min)	1 day	Yes	Less than 5 min	No	No	Yes	Yes	Everyday	2.5	Never	0	Everyday	2.5	More than once per day	2.5	Once per day	1	Once per day	1	Never	0	Never	0	Never	0	Once per day	1	Once per day	1	Once per day	1	Never	0	Never	0	Never	0
Private	11	Male	Standard five	5 days	1-2 hrs	1 day	1-2 hrs	4 days	1 hr (31 - 60 min)	1 to 2 hrs	1 to 2 hrs	1 to 2 hrs	1 day	Yes	Less than 5 min	No	Yes	Yes	Yes	Everyday	2.5	Once per day	1	Once per day	1	Once or twice per wk	0.21	Once or twice per wk	0.21	Everyday	2.5	Once per day	1	Everyday	2.5	Once or twice per wk	0.21	Once or twice per wk	0.21	Once per day	1	Once per day	1	Once or twice per wk	0.21	Once per day	1	Once or twice per wk	0.21
Private	9	Female	Standard four	4 days	1 hr (31-60 min)	3 days	1 hr (31-60 min)	4 days	1 to 2 hrs	1 to 2 hrs	1 to 2 hrs	1 hr (31 - 60 min)	1 day	Yes	Less than 5 min	No	Yes	Yes	Yes	Once or twice per wk	0.21	More than once per day	2.5	Once per day	1	Everyday	2.5	Everyday	2.5	More than once per day	2.5	Once per day	1	Once per day	1	More than once per day	2.5	More than once per day	2.5	More than once per day	2.5	Once per day	1	Once per day	1	Once per day	1	More than once per day	2.5
Private	11	Female	Standard five	1 day	1 hr (31-60 min)	I did not play	I did not play	1 day	Less than 1 hr (1 - 30 min)	1 hr (31 - 60 min)	I did not play	I did not	1 day	Yes	Less than 5 min	No	Yes	Yes	Yes	Everyday	2.5	Never	0	3 to 6 times per wk	0.64	Once per day	1	More than once per day	2.5	Once per day	1	Once per day	1	Once per day	1	Once or twice per wk	0.21	Once per day	1	Once or twice per wk	0.21	Once per day	1	Never	0	Once or twice per wk	0.21	Never	0
Private	10	Male	Standard five	5 days	1-2 hrs	I did not play	I did not play	2 days	Less than 1 hr (1 - 30 min)	1 to 2 hrs	I did not play	1 hr (31 - 60 min)	I did not participate	Yes	Less than 5 min	No	Yes	Yes	No	Everyday	2.5	Never	0	Everyday	2.5	Everyday	2.5	Everyday	2.5	Once per day	1	Never	0	Once per day	1	Never	0	3 to 6 times per wk	0.64	More than once per day	2.5	Once per day	1	Never	0	Everyday	2.5	Everyday	2.5
Private	11	Female	Standard five	I did not watch	I did not watch	I did not play	I did not play	I did not do this	I did not do this	I did not watch	1 to 2 hrs	I did not	I did not participate	Yes	Less than 5 min	No	Yes	No	No	Once per day	1	Everyday	2.5	Never	0	Never	0	Everyday	2.5	Once per day	1	Once per day	1	Everyday	2.5	Once per day	1	3 to 6 times per wk	0.64	Never	0	Once or twice per wk	0.21	Everyday	2.5	Never	0	Once per day	1
Private	11	Female	Standard five	5 days	1 hr (31-60 min)	I did not play	I did not play	5 days	1 to 2 hrs	More than 2 hrs	I did not play	1 to 2 hrs	I did not participate	Yes	Less than 5 min	No	Yes	Yes	No	Once per day	1	Never	0	More than once per day	2.5	Once per day	1	Everyday	2.5	Once per day	1	Once per day	1	3 to 6 times per wk	0.64	Once per day	1	3 to 6 times per wk	0.64	Once per day	1	Once per day	1	Never	0	Never	0	Once per day	1
Private	9	Male	Standard four	5 days	Less than 1 hr (1-30 min)	2 days	Less than 1 hr (1-30 min)	1 day	Less than 1 hr (1 - 30 min)	1 Less than 1 hr (1 - 30 min)	1 hr (31 - 60 min)	1 to 2 hrs	1 day	Yes	Less than 5 min	No	Yes	No	No	3 to 6 times per wk	0.64	Once per day	1	Once or twice per wk	0.21	Everyday	2.5	Once per day	1	Once per day	1	Once per day	1	Once per day	1	More than once per day	2.5	Once per day	1	Once per day	1	More than once per day	2.5	Never	0	Once per day	1	Never	0
Private	9	Female	Standard four	4 days	1-2 hrs	3 days	1 hr (31-60 min)	3 days	1 to 2 hrs	More than 2 hrs	1 to 2 hrs	1 to 2 hrs	1 day	Yes	Less than 5 min	No	Yes	Yes	Yes	Everyday	2.5	Everyday	2.5	Once per day	1	Everyday	2.5	Everyday	2.5	Everyday	2.5	Once or twice per wk	0.21	Once or twice per wk	0.21	Everyday	2.5	3 to 6 times per wk	0.64	Once per day	1	3 to 6 times per wk	0.64	Once per day	1	Once per day	1	Everyday	2.5
Private	10	Female	Standard four	4 days	1-2 hrs	3 days	1-2 hrs	1 day	Less than 1 hr (1 - 30 min)	I did not watch	Less than 1 hr (1 - 30 min)	More than 2 hrs	1 day	Yes	Less than 5 min	No	Yes	Yes	Yes	Everyday	2.5	Once per day	1	Everyday	2.5	More than once per day	2.5	Once or twice per wk	0.21	3 to 6 times per wk	0.64	3 to 6 times per wk	0.64	More than once per day	2.5	Once per day	1	Once per day	1	More than once per day	2.5	Once or twice per wk	0.21			Once per day	1	More than once per day	2.5
Private	10	Male	Standard five	5 days	1 hr (31-60 min)	1 day	Less than 1 hr (1-30 min)	1 day	1 hr (31 - 60 min)	1 to 2 hrs	1 hr (31 - 60 min)	1 to 2 hrs	5 days	Yes	Less than 5 min	No	Yes	Yes	Yes	Everyday	2.5	Once per day	1	Once per day	1	More than once per day	2.5	Once per day	1	Once per day	1	More than once per day	2.5	Everyday	2.5	Everyday	2.5	Once per day	1	Once or twice per wk	0.21	Everyday	2.5	Once per day	1	More than once per day	2.5	Once per day	1
Private	11	Male	Standard five	3 days	1-2 hrs	I did not play	I did not play	1 day	1 hr (31 - 60 min)	1 hr (31 - 60 min)	1 hr (31 - 60 min)	1 to 2 hrs	2 days	Yes	Less than 5 min	No	Yes	Yes	Yes	Once per day	1	Never	0	Everyday	2.5	More than once per day	2.5	Once per day	1	Once per day	1	Never	0	Everyday	2.5	3 to 6 times per wk	0.64	Never	0	Once per day	1	Once or twice per wk	0.21	Once per day	1	Never	0	Never	0
Private	11	Female	Standard five	5 days	Less than 1 hr (1-30 min)	1 day	1-2 hrs	I did not do this	I did not do this	More than 2 hrs	1 to 2 hrs	I did not	1 day	Yes	Less than 5 min	No	Yes	Yes	Yes	Once or twice per wk	0.21	Everyday	2.5	Once per day	1	More than once per day	2.5	Everyday	2.5	Everyday	2.5	Everyday	2.5	Once or twice per wk	0.21	3 to 6 times per wk	0.64	Everyday	2.5	Once per day	1	3 to 6 times per wk	0.64	Everyday	2.5	Once per day	1	Once or twice per wk	0.21
Private	11	Female	Standard five	5 days	1-2 hrs	1 day	1-2 hrs	2 days	More than 2 hrs	1 to 2 hrs	I did not play	Less than 1 hr (1 - 30 min)	1 day	Yes	Less than 5 min	No	Yes	Yes	Yes	Once per day	1	Once or twice per wk	0.21	Everyday	2.5	Never	0	Everyday	2.5	3 to 6 times per wk	0.64	Everyday	2.5	Everyday	2.5	Once per day	1	Once per day	1	Once or twice per wk	0.21	Once per day	1	Once per day	1	Once per day	1	Everyday	2.5
Private	9	Male	Standard four	5 days	1-2 hrs	I did not play	I did not play	4 days	Less than 1 hr (1 - 30 min)	1 to 2 hrs	1 to 2 hrs	Less than 1 hr (1 - 30 min)	1 day	Yes	Less than 5 min	No	Yes	No	No	Everyday	2.5	More than once per day	2.5	Everyday	2.5	Everyday	2.5	Everyday	2.5	Everyday	2.5	Everyday	2.5	Never	0	Never	0	Once or twice per wk	0.21	Once or twice per wk	0.21	Never	0	Once or twice per wk	0.21	Once or twice per wk	0.21	Everyday	2.5
Private	9	Male	Standard four	3 days	1-2 hrs	I did not play	I did not play	4 days	1 to 2 hrs	More than 2 hrs	I did not play	I did not	1 day	Yes	Less than 5 min	No	Yes	Yes	No	Everyday	2.5	Once per day	1	Never	0	Everyday	2.5	Never	0	Everyday	2.5	Once per day	1	Once per day	1	Once per day	1	Once per day	1	Once per day	1	Never	0	Never	0	Never	0	Never	0
Private	11	Female	Standard five	3 days	1-2 hrs	I did not play	I did not play	5 days	More than 2 hrs	More than 2 hrs	1 hr (31 - 60 min)	1 hr (31 - 60 min)	1 day	Yes	16 - 30 mins	No	Yes	Yes	Yes	Everyday	2.5	Once or twice per wk	0.21	Everyday	2.5	3 to 6 times per wk	0.64	Once or twice per wk	0.21	3 to 6 times per wk	0.64	Never	0	Everyday	2.5	3 to 6 times per wk	0.64	3 to 6 times per wk	0.64	Never	0	3 to 6 times per wk	0.64	Never	0	Never	0	Never	0
Private	9	Female	Standard three	5 days	1-2 hrs	5 days	1 hr (31-60 min)	5 days	Less than 1 hr (1 - 30 min)	More than 2 hrs	1 hr (31 - 60 min)	1 hr (31 - 60 min)	4 days	No		No	No	Yes	No	Everyday	2.5	More than once per day	2.5	3 to 6 times per wk	0.64	Everyday	2.5	More than once per day	2.5	More than once per day	2.5	Once per day	1	Once or twice per wk	0.21	3 to 6 times per wk	0.64	More than once per day	2.5	Once per day	1	Everyday	2.5	Once per day	1	Never	0	More than once per day	2.5
Private	9	Female	Standard three	I did not watch	I did not watch	I did not play	I did not play	4 days	More than 2 hrs	I did not watch	I did not play	I did not	I did not participate	Yes	5 to 15 mins	No	Yes	Yes	No	Once per day	1	Never	0	Once per day	1	Once per day	1	Once per day	1	Never	0	Never	0	Once per day	1	Never	0	Once per day	1	Never	0	Once per day	1	Once per day	1	Never	0	Never	0
Private	11	Male	Standard four	5 days	Less than 1 hr (1-30 min)	1 day	1 hr (31-60 min)	5 days	More than 2 hrs	1 hr (31 - 60 min)	1 to 2 hrs	Less than 1 hr (1 - 30 min)	5 days	Yes	Less than 5 min	No	No	Yes	Yes	More than once per day	2.5	More than once per day	2.5	Once per day	1	3 to 6 times per wk	0.64	Once per day	1	Once per day	1	Once per day	1			Never	0	More than once per day	2.5	More than once per day	2.5	Never	0			Never	0	Once per day	1
Private	10	Male	Standard three	5 days	More than 2 hrs	I did not play	I did not play	1 day	More than 2 hrs	More than 2 hrs	I did not play	I did not	5 days	Yes	31 mins to 1 hr	No	Yes	Yes	Yes	More than once per day	2.5	Never	0	More than once per day	2.5	More than once per day	2.5	Once per day	1	Never	0	More than once per day	2.5	Never	0	Never	0	Once per day	1	Never	0	More than once per day	2.5	Never	0	Never	0	Never	0
Private	10	Male	Standard three	2 days	1 hr (31-60 min)	3 days	1 hr (31-60 min)	5 days	Less than 1 hr (1 - 30 min)	1 Less than 1 hr (1 - 30 min)	1 to 2 hrs	1 to 2 hrs	5 days	Yes	16 - 30 mins	No	No	Yes	Yes	Everyday	2.5	Never	0	Once or twice per wk	0.21	Once per day	1	Never	0	Once per day	1	Never	0	Everyday	2.5	Never	0	Everyday	2.5	Once per day	1	3 to 6 times per wk	0.64	Never	0	Never	0	More than once per day	2.5
Private	9	Female	Standard three	5 days	1 hr (31-60 min)	4 days	1 hr (31-60 min)	5 days	1 to 2 hrs	1 hr (31 - 60 min)	1 hr (31 - 60 min)	I did not	2 days	Yes	More than 1 hr	Yes	Yes	Yes	Yes	More than once per day	2.5	Once or twice per wk	0.21	Never	0	Never	0	More than once per day	2.5	Once per day	1	Never	0	Once per day	1	Never	0	More than once per day	2.5	Once or twice per wk	0.21	More than once per day	2.5	Once per day	1	Never	0	Never	0
Private	9	Male	Standard four	3 days	Less than 1 hr (1-30 min)	4 days	1 hr (31-60 min)	2 days	Less than 1 hr (1 - 30 min)	1 hr (31 - 60 min)	Less than 1 hr (1 - 30 min)	1 hr (31 - 60 min)	4 days	Yes	5 to 15 mins	No	No	Yes	Yes	Once per day	1	Once per day	1	More than once per day	2.5	More than once per day	2.5	Once per day	1	More than once per day	2.5	Never	0	Once per day	1	Once per day	1	Once per day	1	Once per day	1	Once per day	1	Once per day	1	Once per day	1	Once per day	1
Private	10	Female	Standard four	3 days	Less than 1 hr (1-30 min)	I did not play	I did not play	5 days	1 hr (31 - 60 min)	1 hr (31 - 60 min)	I did not play	1 hr (31 - 60 min)	I did not participate	Yes	16 - 30 mins	No	Yes	Yes	Yes	Once or twice per wk	0.21	Once per day	1	Everyday	2.5	Once per day	1	Never	0	Never	0	More than once per day	2.5	Everyday	2.5	Never	0	More than once per day	2.5	Once or twice per wk	0.21	Never	0	Never	0	Never	0	More than once per day	2.5
Private	11	Male	Standard four	3 days	More than 2 hrs	4 days	More than 2 hrs	4 days	More than 2 hrs	More than 2 hrs	More than 2 hrs	More than 2 hrs	5 days	Yes	31 mins to 1 hr	Yes	Yes	Yes	No	More than once per day	2.5	Once per day	1	3 to 6 times per wk	0.64	More than once per day	2.5	Once per day	1	Once per day	1	Once per day	1	Once per day	1	More than once per day	2.5	More than once per day	2.5	More than once per day	2.5	Once per day	1	Once per day	1	Never	0	Once per day	1
Private	9	Male	Standard three	5 days	1-2 hrs	5 days	More than 2 hrs	4 days	1 hr (31 - 60 min)	1 Less than 1 hr (1 - 30 min)	More than 2 hrs	1 to 2 hrs	5 days	Yes	5 to 15 mins	No	Yes	Yes	Yes	Once or twice per wk	0.21	Once per day	1	Once per day	1	3 to 6 times per wk	0.64	3 to 6 times per wk	0.64	Once per day	1	Once per day	1	Once per day	1	Once per day	1	Once per day	1	3 to 6 times per wk	0.64	Once or twice per wk	0.21	Never	0	Never	0	Once or twice per wk	0.21
Private	9	Female	Standard four	4 days	1-2 hrs	I did not play	I did not play	5 days	More than 2 hrs	1 to 2 hrs	Less than 1 hr (1 - 30 min)	1 to 2 hrs	4 days	Yes	5 to 15 mins	No	Yes	Yes	No	Once or twice per wk	0.21	Once or twice per wk	0.21	3 to 6 times per wk	0.64	3 to 6 times per wk	0.64	Once or twice per wk	0.21	Once per day	1	Everyday	2.5	Once per day	1	Once per day	1	3 to 6 times per wk	0.64	3 to 6 times per wk	0.64	Everyday	2.5	Once per day	1	Once per day	1	Once per day	1
Private	10	Male	Standard four	5 days	More than 2 hrs	1 day	1 hr (31-60 min)	5 days	More than 2 hrs	1 to 2 hrs	Less than 1 hr (1 - 30 min)	More than 2 hrs	5 days	Yes	5 to 15 mins	Yes	Yes	Yes	No	Once per day	1	Once per day	1	Once per day	1	Once per day	1	More than once per day	2.5	More than once per day	2.5	Once per day	1	Everyday	2.5	Once per day	1	Everyday	2.5	Once per day	1	Once per day	1	More than once per day	2.5	Once per day	1	Once per day	1
Private	10	Male	Standard four	5 days	1-2 hrs	1 day	Less than 1 hr (1-30 min)	3 days	1 to 2 hrs	1 hr (31 - 60 min)	Less than 1 hr (1 - 30 min)	1 to 2 hrs	5 days	Yes	16 - 30 mins	No	Yes	Yes	No	Once per day	1	More than once per day	2.5	Once or twice per wk	0.21	Once per day	1	Once per day	1	More than once per day	2.5	Once per day	1	3 to 6 times per wk	0.64	Once per day	1	Once per day	1	More than once per day	2.5	Once per day	1	Once per day	1	More than once per day	2.5	Once per day	1
Private	10	Female	Standard four	3 days	1 hr (31-60 min)	I did not play	I did not play	4 days	1 to 2 hrs	1 to 2 hrs	1 to 2 hrs	1 to 2 hrs	2 days	Yes	5 to 15 mins	No	No	Yes	No	Once per day	1	More than once per day	2.5	Once or twice per wk	0.21	Once per day	1	More than once per day	2.5	More than once per day	2.5	3 to 6 times per wk	0.64	Everyday	2.5	Everyday	2.5	Everyday	2.5	More than once per day	2.5	Once or twice per wk	0.21	Once or twice per wk	0.21	Never	0	3 to 6 times per wk	0.64
Private	9	Male	Standard three	2 days	1 hr (31-60 min)	1 day	Less than 1 hr (1-30 min)	3 days	1 hr (31 - 60 min)	1 Less than 1 hr (1 - 30 min)	1 hr (31 - 60 min)	1 hr (31 - 60 min)	3 days	No		Yes	Yes	Yes	No	Once per day	1	Once per day	1	More than once per day	2.5	Once per day	1	More than once per day	2.5	Once per day	1	More than once per day	2.5	Never	0	Once per day	1	More than once per day	2.5	Once per day	1	Once per day	1	Never	0	Once per day	1	Never	0
Private	9	Male	Standard three	3 days	1 hr (31-60 min)	4 days	1 hr (31-60 min)	3 days	1 hr (31 - 60 min)	More than 2 hrs	1 hr (31 - 60 min)	1 to 2 hrs	1 day	Yes	5 to 15 mins	No	Yes	Yes	Yes	Once or twice per wk	0.21	Once per day	1	Once per day	1	Once per day	1	3 to 6 times per wk	0.64	Once per day	1	Once per day	1	Once per day	1	Once per day	1	Once per day	1	Once or twice per wk	0.21	Once or twice per wk	0.21	Never	0	Never	0	Once or twice per wk	0.21
Private	9	Female	Standard four	3 days	I did not watch	2 days	More than 2 hrs	4 days	More than 2 hrs	I did not watch	Less than 1 hr (1 - 30 min)	More than 2 hrs		No		Yes	Yes	No	Yes	3 to 6 times per wk	0.64	Once or twice per wk	0.21	Everyday	2.5	Once or twice per wk	0.21	Never	0	Never	0	Everyday	2.5	Once or twice per wk	0.21	Once or twice per wk	0.21	Once or twice per wk	0.21	Everyday	2.5	Everyday	2.5	Never	0	Never	0	3 to 6 times per wk	0.64
Private	11	Female	Standard four	I did not watch	I did not watch	I did not play	I did not play	5 days	1 hr (31 - 60 min)	1 hr (31 - 60 min)	1 hr (31 - 60 min)	1 to 2 hrs	2 days	Yes	5 to 15 mins	No	No	Yes	No	Everyday	2.5	More than once per day	2.5	3 to 6 times per wk	0.64	3 to 6 times per wk	0.64	Once per day	1	Once per day	1	Once per day	1	More than once per day	2.5	Never	0	Once or twice per wk	0.21	Everyday	2.5	Once or twice per wk	0.21	Once per day	1	3 to 6 times per wk	0.64	Never	0
Private	9	Female	Standard three	5 days	1 hr (31-60 min)	4 days	1-2 hrs	2 days	More than 2 hrs	1 hr (31 - 60 min)	I did not play	1 to 2 hrs	3 days	Yes	More than 1 hr	Yes	Yes	Yes	No	More than once per day	2.5	More than once per day	2.5	Once or twice per wk	0.21	Everyday	2.5	Once per day	1	More than once per day	2.5			Once or twice per wk	0.21	More than once per day	2.5	Once or twice per wk	0.21	Everyday	2.5	Everyday	2.5	Once or twice per wk	0.21	3 to 6 times per wk	0.64	Never	0
Private	10	Male	Standard four			5 days	Less than 1 hr (1-30 min)	4 days	More than 2 hrs	1 to 2 hrs	1 to 2 hrs	1 to 2 hrs	3 days	Yes	Less than 5 min	Yes	Yes	Yes	Yes	Once per day	1	Once per day	1	Once per day	1	Once or twice per wk	0.21	Once or twice per wk	0.21	3 to 6 times per wk	0.64	Once or twice per wk	0.21	Never	0	Once or twice per wk	0.21	Once or twice per wk	0.21	Once or twice per wk	0.21	Once or twice per wk	0.21	Never	0	Never	0	Never	0
Private	10	Female	Standard four	3 days	I did not watch	3 days	1-2 hrs	2 days	1 to 2 hrs	1 to 2 hrs	1 to 2 hrs	More than 2 hrs	2 days	Yes	Less than 5 min	Yes	Yes	No	Yes	Once or twice per wk	0.21	Once or twice per wk	0.21	Everyday	2.5			Once per day	1	Once per day	1	Once or twice per wk	0.21	Everyday	2.5	More than once per day	2.5	Once or twice per wk	0.21	Once or twice per wk	0.21	Once or twice per wk	0.21	Once per day	1	Once or twice per wk	0.21	Once per day	1
Private	10	Female	Standard four	2 days	Less than 1 hr (1-30 min)	5 days	1 hr (31-60 min)	5 days	1 to 2 hrs	1 Less than 1 hr (1 - 30 min)	I did not play	Less than 1 hr (1 - 30 min)	3 days	Yes	5 to 15 mins	No	Yes	No	No			3 to 6 times per wk	0.64	3 to 6 times per wk	0.64					Never	0	Never	0	More than once per day	2.5	Never	0	Everyday	2.5	More than once per day	2.5	Once per day	1	Never	0	Never	0	3 to 6 times per wk	0.64
Private	11	Male	Standard four	5 days	Less than 1 hr (1-30 min)	I did not play	I did not play	4 days	1 hr (31 - 60 min)	1 hr (31 - 60 min)	1 hr (31 - 60 min)	Less than 1 hr (1 - 30 min)	5 days	Yes	16 - 30 mins	No	Yes	Yes	Yes	Everyday	2.5	Once per day	1	Everyday	2.5	3 to 6 times per wk	0.64	Once per day	1	Once per day	1	More than once per day	2.5	Everyday	2.5	Once per day	1	More than once per day	2.5	Once per day	1	More than once per day	2.5	Once per day	1	Once per day	1	Once per day	1
Private	9	Male	Standard three	2 days	More than 2 hrs	5 days	I did not play	5 days	Less than 1 hr (1 - 30 min)	More than 2 hrs	1 hr (31 - 60 min)	I did not	4 days	Yes	More than 1 hr	No	Yes	Yes	No	3 to 6 times per wk	0.64	Never	0	Once per day	1	Once or twice per wk	0.21	Never	0	Never	0	Never	0	Once per day	1	Never	0	Never	0	Never	0	Once or twice per wk	0.21	Never	0	Never	0	Never	0
Private	10	Male	Standard three	1 day	Less than 1 hr (1-30 min)	4 days	1 hr (31-60 min)	4 days	Less than 1 hr (1 - 30 min)	1 Less than 1 hr (1 - 30 min)	1 hr (31 - 60 min)	Less than 1 hr (1 - 30 min)	3 days	No		No	No	Yes	No	Once per day	1	Never	0	3 to 6 times per wk	0.64	Once per day	1			3 to 6 times per wk	0.64	Once or twice per wk	0.21	Everyday	2.5	Once per day	1	Once or twice per wk	0.21	More than once per day	2.5	3 to 6 times per wk	0.64	Never	0	Never	0	Once per day	1
Private	9	Male	Standard three	2 days	Less than 1 hr (1-30 min)	I did not play	I did not play	3 days	1 hr (31 - 60 min)	1 Less than 1 hr (1 - 30 min)	I did not play	1 hr (31 - 60 min)		No		No	No	No	No	Once or twice per wk	0.21	Once per day	1	Once per day	1	Once per day	1	Once or twice per wk	0.21	Once per day	1	More than once per day	2.5	Once per day	1	3 to 6 times per wk	0.64	Once or twice per wk	0.21	Once or twice per wk	0.21	Once or twice per wk	0.21	Never	0	Never	0	Once or twice per wk	0.21
Private	9	Female	Standard four	2 days	Less than 1 hr (1-30 min)	5 days	1 hr (31-60 min)	1 day	Less than 1 hr (1 - 30 min)	1 hr (31 - 60 min)	1 hr (31 - 60 min)	Less than 1 hr (1 - 30 min)	5 days	Yes	5 to 15 mins	No	No	Yes	Yes	Once or twice per wk	0.21	Everyday	2.5	Everyday	2.5	Once per day	1	Once or twice per wk	0.21	Once or twice per wk	0.21	Once per day	1			Once per day	1	Once or twice per wk	0.21	Everyday	2.5	Once or twice per wk	0.21	Once per day	1	3 to 6 times per wk	0.64	Everyday	2.5
Private	9	Female	Standard three	5 days	Less than 1 hr (1-30 min)	I did not play	I did not play	3 days	More than 2 hrs	1 hr (31 - 60 min)	Less than 1 hr (1 - 30 min)	I did not	I did not participate	Yes	Less than 5 min	No	No	Yes	Yes	More than once per day	2.5	Once or twice per wk	0.21	More than once per day	2.5	Once or twice per wk	0.21	Once or twice per wk	0.21	More than once per day	2.5	Everyday	2.5	More than once per day	2.5	Once per day	1	Everyday	2.5	Everyday	2.5	More than once per day	2.5	Never	0	Everyday	2.5	Everyday	2.5
Private	11	Female	Standard four	5 days	More than 2 hrs	I did not play	I did not play	1 day	1 hr (31 - 60 min)	1 Less than 1 hr (1 - 30 min)	I did not play	Less than 1 hr (1 - 30 min)	4 days	Yes	16 - 30 mins	No	Yes	Yes	Yes	More than once per day	2.5	More than once per day	2.5	Everyday	2.5	Never	0	Never	0	Never	0	Once per day	1	Everyday	2.5	Once per day	1	Once per day	1	Never	0	Everyday	2.5	Never	0	Once per day	1	Once per day	1
Private	10	Male	Standard four	2 days	1-2 hrs	3 days	1-2 hrs	I did not do this	I did not do this	More than 2 hrs	1 hr (31 - 60 min)	Less than 1 hr (1 - 30 min)	3 days	Yes	Less than 5 min	Yes	Yes	Yes	No	Never	0	Never	0	More than once per day	2.5	Everyday	2.5	More than once per day	2.5	3 to 6 times per wk	0.64	Once per day	1	Once per day	1	Never	0	Once per day	1	Never	0	Once per day	1	Never	0	Never	0	Once per day	1
Private	9	Female	Standard three	5 days	1-2 hrs	4 days	More than 2 hrs	I did not do this	1 to 2 hrs	I did not watch	I did not play	Less than 1 hr (1 - 30 min)	5 days	Yes	More than 1 hr	No	No	Yes	No	3 to 6 times per wk	0.64	3 to 6 times per wk	0.64	Everyday	2.5	Once or twice per wk	0.21	More than once per day	2.5	Everyday	2.5	Everyday	2.5	3 to 6 times per wk	0.64	Everyday	2.5	Everyday	2.5	Once or twice per wk	0.21	Everyday	2.5	Never	0	Once or twice per wk	0.21	Everyday	2.5
Private	10	Female	Standard four	5 days	1 hr (31-60 min)	I did not play	I did not play	2 days	Less than 1 hr (1 - 30 min)	1 hr (31 - 60 min)	I did not play	1 hr (31 - 60 min)	5 days	Yes	31 mins to 1 hr	No	Yes	Yes	Yes	Everyday	2.5	3 to 6 times per wk	0.64	Once per day	1	3 to 6 times per wk	0.64	Once per day	1	Once per day	1	Once per day	1	Everyday	2.5	Once per day	1	3 to 6 times per wk	0.64	3 to 6 times per wk	0.64	Once per day	1			3 to 6 times per wk	0.64	3 to 6 times per wk	0.64
Private	9	Female	Standard three	4 days	1-2 hrs	5 days	I did not play	2 days	Less than 1 hr (1 - 30 min)	I did not watch	I did not play	I did not	5 days	Yes	Less than 5 min	No	No	Yes	Yes	Once per day	1	Once per day	1	Once per day	1	Once per day	1	Once per day	1	More than once per day	2.5	Once per day	1	Everyday	2.5	Never	0	More than once per day	2.5	More than once per day	2.5	Never	0	Never	0	Once per day	1	Never	0
Private	10	Male	Standard four	3 days	More than 2 hrs	4 days	Less than 1 hr (1-30 min)	5 days	1 hr (31 - 60 min)	More than 2 hrs	Less than 1 hr (1 - 30 min)	Less than 1 hr (1 - 30 min)	1 day	Yes	31 mins to 1 hr	No	No	Yes	Yes	Everyday	2.5	Once or twice per wk	0.21	Once or twice per wk	0.21	Everyday	2.5			Never	0	Everyday	2.5	Once or twice per wk	0.21	Once or twice per wk	0.21	Everyday	2.5	3 to 6 times per wk	0.64	Everyday	2.5	Once per day	1	Once per day	1	Once or twice per wk	0.21
Private	10	Male	Standard four	1 day	More than 2 hrs	I did not play	I did not play	2 days	1 to 2 hrs	More than 2 hrs	I did not play	I did not	5 days	Yes	Less than 5 min	No	No	Yes	Yes	More than once per day	2.5	Once per day	1	Once per day	1	More than once per day	2.5	Once per day	1	More than once per day	2.5	More than once per day	2.5	Once per day	1	Never	0	Everyday	2.5	More than once per day	2.5	More than once per day	2.5	Never	0	More than once per day	2.5	3 to 6 times per wk	0.64
Private	9	Female	Standard three	2 days	1-2 hrs	2 days	Less than 1 hr (1-30 min)	1 day	1 hr (31 - 60 min)	1 Less than 1 hr (1 - 30 min)	Less than 1 hr (1 - 30 min)	1 to 2 hrs	I did not participate	Yes	Less than 5 min	Yes	Yes	Yes	No	Once per day	1	Once per day	1	3 to 6 times per wk	0.64	3 to 6 times per wk	0.64	3 to 6 times per wk	0.64	Once or twice per wk	0.21	3 to 6 times per wk	0.64	Once per day	1	Never	0	Once or twice per wk	0.21	Once or twice per wk	0.21	Never	0	Once per day	1	Never	0	Never	0
Private	9	Female	Standard four	1 day	1 hr (31-60 min)	2 days	1 hr (31-60 min)	3 days	1 hr (31 - 60 min)	1 to 2 hrs	1 hr (31 - 60 min)	Less than 1 hr (1 - 30 min)	2 days	Yes	Less than 5 min	No	Yes	Yes	Yes	Once per day	1	More than once per day	2.5	Once per day	1	Once per day	1	Once per day	1	Once per day	1	More than once per day	2.5	Once per day	1	Once per day	1	More than once per day	2.5	More than once per day	2.5	Once per day	1	Never	0	Once per day	1	Once per day	1
Private	9	Female	Standard four	2 days	1 hr (31-60 min)	2 days	Less than 1 hr (1-30 min)	4 days	1 hr (31 - 60 min)	I did not watch	Less than 1 hr (1 - 30 min)	1 hr (31 - 60 min)	4 days	Yes	5 to 15 mins	No	Yes	Yes	No	Once per day	1	Once per day	1	Once per day	1	Once per day	1	Once per day	1	Never	0	Once per day	1	Once per day	1	Never	0	Once per day	1	Once per day	1	Once per day	1	Never	0	Never	0	Never	0
Private	10	Male	Standard three	2 days	Less than 1 hr (1-30 min)	I did not play	I did not play	I did not do this	I did not do this	1 Less than 1 hr (1 - 30 min)	I did not play	I did not	I did not participate	Yes	31 mins to 1 hr	Yes	Yes	Yes	Yes	Once per day	1	Once per day	1	Once per day	1	Once per day	1	Once or twice per wk	0.21	Once per day	1	3 to 6 times per wk	0.64	Once per day	1	Once or twice per wk	0.21	3 to 6 times per wk	0.64	Once per day	1	Once or twice per wk	0.21	Never	0	Once or twice per wk	0.21	3 to 6 times per wk	0.64
Private	9	Male	Standard three	3 days	1 hr (31-60 min)	I did not play	I did not play	2 days	Less than 1 hr (1 - 30 min)	1 to 2 hrs	I did not play	Less than 1 hr (1 - 30 min)	I did not participate	Yes	Less than 5 min	No	Yes	Yes	No	Once per day	1	Once or twice per wk	0.21	Once per day	1	Once per day	1	Once or twice per wk	0.21	Once or twice per wk	0.21	Once or twice per wk	0.21	Once per day	1	Once or twice per wk	0.21	Once per day	1	Never	0	Never	0	Once or twice per wk	0.21	Once or twice per wk	0.21	Never	0
Private	10	Male	Standard four	1 day	1 hr (31-60 min)	1 day	1 hr (31-60 min)	2 days	Less than 1 hr (1 - 30 min)	1 hr (31 - 60 min)	I did not play	1 hr (31 - 60 min)	1 day	Yes	Less than 5 min	Yes	Yes	Yes	Yes	Once per day	1	More than once per day	2.5	Once per day	1	Never	0			Once per day	1					Once per day	1	More than once per day	2.5	Once per day	1	Never	0	Never	0	Once per day	1	Never	0
Private	10	Male	Standard four	4 days	More than 2 hrs	1 day	Less than 1 hr (1-30 min)	1 day	Less than 1 hr (1 - 30 min)	1 Less than 1 hr (1 - 30 min)	I did not play	Less than 1 hr (1 - 30 min)	I did not participate	Yes	Less than 5 min	No	No	Yes	No	Everyday	2.5	Once per day	1	Everyday	2.5	Once or twice per wk	0.21	Once per day	1	More than once per day	2.5	Once per day	1	Everyday	2.5	Once per day	1	Everyday	2.5	Once per day	1	Everyday	2.5	Once per day	1	Never	0	More than once per day	2.5
Private	10	Male	Standard four	3 days	Less than 1 hr (1-30 min)	4 days	1 hr (31-60 min)	5 days	More than 2 hrs	1 Less than 1 hr (1 - 30 min)	Less than 1 hr (1 - 30 min)	1 to 2 hrs	3 days	Yes	16 - 30 mins	Yes	Yes	Yes	Yes	Everyday	2.5	3 to 6 times per wk	0.64	Everyday	2.5	Everyday	2.5	Never	0	Never	0	Never	0	Once or twice per wk	0.21	Never	0	Everyday	2.5	Everyday	2.5	Everyday	2.5	Never	0	Once or twice per wk	0.21	Once or twice per wk	0.21
Private	9	Male	Standard three	2 days	Less than 1 hr (1-30 min)	I did not play	I did not play	2 days	Less than 1 hr (1 - 30 min)	1 Less than 1 hr (1 - 30 min)	Less than 1 hr (1 - 30 min)	Less than 1 hr (1 - 30 min)	4 days	Yes	5 to 15 mins	Yes	Yes	Yes	No	Once per day	1	Never	0	Once per day	1	Everyday	2.5	Never	0	Everyday	2.5			Once per day	1	Never	0	Once per day	1	3 to 6 times per wk	0.64	Once or twice per wk	0.21	Never	0	Never	0	Never	0
Private	10	Male	Standard three	2 days	1 hr (31-60 min)	I did not play	I did not play	4 days	1 to 2 hrs	1 to 2 hrs	I did not play	More than 2 hrs	1 day	No		Yes	Yes	No	No	3 to 6 times per wk	0.64	Never	0	3 to 6 times per wk	0.64	Never	0	Never	0	Never	0	Never	0	Once or twice per wk	0.21	Never	0	Never	0	Never	0	Never	0	Never	0	Never	0	Never	0
Private	11	Male	Standard four	2 days	I did not watch	4 days	Less than 1 hr (1-30 min)	2 days	1 hr (31 - 60 min)	More than 2 hrs	1 hr (31 - 60 min)	1 to 2 hrs	1 day	Yes	Less than 5 min	No	No	Yes	Yes	Everyday	2.5	Once per day	1	Everyday	2.5	Once or twice per wk	0.21	Once or twice per wk	0.21	Never	0	Once or twice per wk	0.21	Everyday	2.5	Once or twice per wk	0.21	Everyday	2.5	Everyday	2.5	Everyday	2.5	Once or twice per wk	0.21	Once or twice per wk	0.21	Once or twice per wk	0.21
Private	11	Male	Standard four	1 day	More than 2 hrs	5 days	1 hr (31-60 min)	5 days	1 hr (31 - 60 min)	1 hr (31 - 60 min)	Less than 1 hr (1 - 30 min)	More than 2 hrs	5 days	Yes	31 mins to 1 hr	No	No	Yes	Yes	Once per day	1	3 to 6 times per wk	0.64	More than once per day	2.5	Once or twice per wk	0.21	Once per day	1	Once or twice per wk	0.21	3 to 6 times per wk	0.64	Everyday	2.5	Once per day	1					Once per day	1	Never	0	Once or twice per wk	0.21	Never	0
Private	9	Female	Standard four	2 days	Less than 1 hr (1-30 min)	I did not play	I did not play	3 days	1 hr (31 - 60 min)	1 to 2 hrs	Less than 1 hr (1 - 30 min)	1 hr (31 - 60 min)	I did not participate	Yes	Less than 5 min	Yes	No	Yes	No	Once per day	1	Never	0	More than once per day	2.5	Never	0			Once per day	1	Once per day	1	Never	0	Once per day	1	More than once per day	2.5	Never	0	More than once per day	2.5	More than once per day	2.5	Never	0	Never	0
Private	9	Female	Standard four	5 days	1 hr (31-60 min)	1 day	I did not play	2 days	1 hr (31 - 60 min)	1 hr (31 - 60 min)	I did not play	1 to 2 hrs	I did not participate	Yes	5 to 15 mins	No	Yes	Yes	Yes	Once per day	1	Once or twice per wk	0.21	Everyday	2.5	Everyday	2.5	Never	0	3 to 6 times per wk	0.64	Never	0	3 to 6 times per wk	0.64	Never	0	3 to 6 times per wk	0.64	3 to 6 times per wk	0.64	3 to 6 times per wk	0.64	Never	0	Never	0	3 to 6 times per wk	0.64
Private	10	Female	Standard four	1 day	1 hr (31-60 min)	1 day	1 hr (31-60 min)	5 days	More than 2 hrs	1 hr (31 - 60 min)	Less than 1 hr (1 - 30 min)	1 hr (31 - 60 min)	2 days	Yes	Less than 5 min	Yes	Yes	No	Yes	3 to 6 times per wk	0.64	Once or twice per wk	0.21	Once or twice per wk	0.21	Once or twice per wk	0.21	Never	0	Never	0	Never	0	Never	0	Never	0	Once or twice per wk	0.21	Once or twice per wk	0.21	Once or twice per wk	0.21	Never	0	Never	0	Once or twice per wk	0.21
Private	9	Female	Standard three	3 days	I did not watch	I did not play	I did not play	2 days	1 to 2 hrs	I did not watch	I did not play	1 to 2 hrs	I did not participate	Yes	Less than 5 min	No	Yes	Yes		Once per day	1	Once per day	1	Once per day	1	Once per day	1	3 to 6 times per wk	0.64	Once or twice per wk	0.21	More than once per day	2.5	Once or twice per wk	0.21	Everyday	2.5	More than once per day	2.5	Everyday	2.5	More than once per day	2.5	More than once per day	2.5	Never	0	More than once per day	2.5
Private	9	Female	Standard three	3 days	Less than 1 hr (1-30 min)	2 days	1 hr (31-60 min)	1 day	I did not do this	1 hr (31 - 60 min)	Less than 1 hr (1 - 30 min)	1 hr (31 - 60 min)	2 days	Yes	Less than 5 min	Yes	Yes	Yes	Yes	Once per day	1	Once per day	1	Once per day	1	Once or twice per wk	0.21	Once or twice per wk	0.21	Once or twice per wk	0.21	Once or twice per wk	0.21	3 to 6 times per wk	0.64	3 to 6 times per wk	0.64	Once or twice per wk	0.21	3 to 6 times per wk	0.64	Once or twice per wk	0.21	3 to 6 times per wk	0.64	Never	0	Once or twice per wk	0.21
Private	11	Male	Standard four	2 days	Less than 1 hr (1-30 min)	I did not play	I did not play	5 days	1 hr (31 - 60 min)	1 Less than 1 hr (1 - 30 min)	1 to 2 hrs	I did not	4 days	No		No	No	Yes	Yes	Once or twice per wk	0.21	More than once per day	2.5	3 to 6 times per wk	0.64	3 to 6 times per wk	0.64			Never	0	Once per day	1	3 to 6 times per wk	0.64	Never	0	3 to 6 times per wk	0.64	More than once per day	2.5	Once per day	1			Never	0	More than once per day	2.5
Private	11	Male	Standard four	5 days	More than 2 hrs	5 days	More than 2 hrs	4 days	More than 2 hrs	More than 2 hrs	More than 2 hrs	More than 2 hrs	5 days	Yes	31 mins to 1 hr	Yes	Yes	Yes	No	More than once per day	2.5	Once per day	1	More than once per day	2.5	Once per day	1	Once per day	1	Once per day	1	Once per day	1	Once per day	1	More than once per day	2.5	More than once per day	2.5	More than once per day	2.5	Once per day	1	Once per day	1	Never	0	Once per day	1
Private	9	Male	Standard three	1 day	1 hr (31-60 min)	I did not play	I did not play	3 days	More than 2 hrs	1 hr (31 - 60 min)	Less than 1 hr (1 - 30 min)	I did not	2 days	Yes	5 to 15 mins	Yes	Yes	Yes	Yes	Once or twice per wk	0.21	Once or twice per wk	0.21	Once per day	1	Once per day	1	Never	0	Once or twice per wk	0.21	Once or twice per wk	0.21	Never	0	Never	0	3 to 6 times per wk	0.64	3 to 6 times per wk	0.64	3 to 6 times per wk	0.64	3 to 6 times per wk	0.64	Never	0	3 to 6 times per wk	0.64
Private	9	Female	Standard four	1 day	More than 2 hrs	5 days	1-2 hrs	1 day	Less than 1 hr (1 - 30 min)	More than 2 hrs	1 hr (31 - 60 min)	1 hr (31 - 60 min)	2 days	Yes	5 to 15 mins	No	No	Yes	Yes	More than once per day	2.5	Once per day	1	Everyday	2.5	Everyday	2.5	Once per day	1	Everyday	2.5	More than once per day	2.5	Everyday	2.5					Once per day	1	Everyday	2.5	Never	0	Never	0	Never	0
Private	10	Male	Standard four	5 days	1 hr (31-60 min)	1 day	Less than 1 hr (1-30 min)	5 days	More than 2 hrs	More than 2 hrs	1 to 2 hrs	More than 2 hrs	1 day	Yes	16 - 30 mins	Yes	No	Yes	No	Once or twice per wk	0.21	Once per day	1	Once per day	1	Once per day	1	Once per day	1	Once per day	1	Once per day	1	Everyday	2.5	Never	0	Everyday	2.5	Never	0	Never	0	Never	0	Never	0	Never	0
Private	9	Female	Standard four	4 days	Less than 1 hr (1-30 min)	I did not play	I did not play	4 days	Less than 1 hr (1 - 30 min)	1 Less than 1 hr (1 - 30 min)	I did not play	Less than 1 hr (1 - 30 min)	2 days	No		No	Yes	Yes	No	More than once per day	2.5	Once per day	1	Everyday	2.5	3 to 6 times per wk	0.64	Once per day	1	More than once per day	2.5	Once per day	1	Once per day	1	Everyday	2.5	Everyday	2.5	More than once per day	2.5	Once or twice per wk	0.21	Once per day	1	Once per day	1	Once per day	1
Private	10	Male	Standard four	2 days	1-2 hrs	1 day	1 hr (31-60 min)	4 days	More than 2 hrs	1 hr (31 - 60 min)	Less than 1 hr (1 - 30 min)	I did not	2 days	Yes	5 to 15 mins	No	Yes	Yes	No	Everyday	2.5	Once per day	1	Once or twice per wk	0.21	More than once per day	2.5	Never	0	Once per day	1	Everyday	2.5	More than once per day	2.5	3 to 6 times per wk	0.64	Once per day	1	Everyday	2.5	More than once per day	2.5	Never	0	Everyday	2.5	Once per day	1
Government	10	Male	Standard three	5 days	More than 2 hrs	5 days	More than 2 hrs	5 days	More than 2 hrs	More than 2 hrs	More than 2 hrs	More than 2 hrs	5 days	Yes	Less than 5 min	No	Yes	No	No	Everyday	2.5	Everyday	2.5	Everyday	2.5	Everyday	2.5	Everyday	2.5	Everyday	2.5	Everyday	2.5	Everyday	2.5	Everyday	2.5	Everyday	2.5	3 to 6 times per wk	0.64	3 to 6 times per wk	0.64	Once or twice per wk	0.21	Once per day	1	Everyday	2.5
Government	11	Female	Standard four	I did not watch	I did not watch	I did not play	I did not play	3 days	Less than 1 hr (1 - 30 min)	I did not watch	I did not play	Less than 1 hr (1 - 30 min)	I did not participate	Yes	16 - 30 mins	Yes	Yes	Yes	Yes	More than once per day	2.5	More than once per day	2.5	More than once per day	2.5	More than once per day	2.5	More than once per day	2.5	More than once per day	2.5	More than once per day	2.5	More than once per day	2.5	More than once per day	2.5	More than once per day	2.5	More than once per day	2.5	Never	0	Never	0	Never	0	Never	0
Government	11	Female	Standard five	5 days	More than 2 hrs	5 days	More than 2 hrs	5 days	More than 2 hrs	More than 2 hrs	More than 2 hrs	More than 2 hrs	5 days	Yes	Less than 5 min	No	Yes	Yes	Yes	More than once per day	2.5	More than once per day	2.5	More than once per day	2.5	More than once per day	2.5	More than once per day	2.5	3 to 6 times per wk	0.64	Everyday	2.5	More than once per day	2.5	3 to 6 times per wk	0.64	More than once per day	2.5	3 to 6 times per wk	0.64	More than once per day	2.5	Once per day	1	3 to 6 times per wk	0.64	3 to 6 times per wk	0.64
Government	9	Male	Standard three	1 day	1 hr (31-60 min)	4 days	More than 2 hrs	5 days	1 hr (31 - 60 min)	More than 2 hrs	Less than 1 hr (1 - 30 min)	More than 2 hrs	I did not participate	Yes	Less than 5 min	Yes	Yes	Yes	Yes	Once or twice per wk	0.21	Never	0	Never	0	Everyday	2.5	More than once per day	2.5	Never	0	More than once per day	2.5	Everyday	2.5	Everyday	2.5	Everyday	2.5	Everyday	2.5	Everyday	2.5	Everyday	2.5	3 to 6 times per wk	0.64	Everyday	2.5
Government	10	Male	Standard four	I did not watch	I did not watch	I did not play	I did not play	I did not do this	I did not do this	I did not watch	I did not play	1 hr (31 - 60 min)	5 days	Yes	16 - 30 mins	Yes	Yes	Yes	Yes	3 to 6 times per wk	0.64	Everyday	2.5	Once per day	1	Never	0	Once per day	1	Once or twice per wk	0.21	Never	0	Once per day	1	Never	0	3 to 6 times per wk	0.64	Never	0	Once per day	1	Never	0	Never	0	Once per day	1
Government	11	Male	Standard five	I did not watch	I did not watch	I did not play	I did not play	1 day	Less than 1 hr (1 - 30 min)	I did not watch	I did not play	Less than 1 hr (1 - 30 min)	5 days	Yes	31 mins to 1 hr	No	Yes	Yes	Yes	Everyday	2.5	Once per day	1	Once per day	1	Once or twice per wk	0.21	Once or twice per wk	0.21	Once or twice per wk	0.21	Once or twice per wk	0.21	Once per day	1	Once per day	1	Once or twice per wk	0.21	Never	0	Once per day	1	Never	0	Never	0	Once or twice per wk	0.21
Government	11	Male	Standard four	5 days	1-2 hrs	2 days	Less than 1 hr (1-30 min)	2 days	1 hr (31 - 60 min)	1 Less than 1 hr (1 - 30 min)	1 to 2 hrs	More than 2 hrs	5 days	Yes	16 - 30 mins	Yes	Yes	Yes	Yes	Once per day	1	Once per day	1	More than once per day	2.5	Never	0	3 to 6 times per wk	0.64	Once or twice per wk	0.21	Once or twice per wk	0.21	Everyday	2.5	Once or twice per wk	0.21	Once or twice per wk	0.21	Never	0	Everyday	2.5	Once per day	1	Never	0	Never	0
Government	9	Female	Standard four	1 day	Less than 1 hr (1-30 min)	5 days	More than 2 hrs	5 days	More than 2 hrs	More than 2 hrs	More than 2 hrs	More than 2 hrs	5 days	Yes	More than 1 hr	No	Yes	Yes	Yes	Once per day	1	Never	0	Once or twice per wk	0.21	Once or twice per wk	0.21	Once per day	1	Once or twice per wk	0.21	Once per day	1	Once per day	1	Once per day	1	Once per day	1	Once per day	1	Once or twice per wk	0.21	Once per day	1	Once per day	1	Once per day	1
Government	10	Male	Standard four	I did not watch	I did not watch	I did not play	I did not play	3 days	Less than 1 hr (1 - 30 min)	I did not watch	I did not play	Less than 1 hr (1 - 30 min)	3 days	Yes	16 - 30 mins	Yes	Yes	Yes	Yes	Never	0	Never	0	More than once per day	2.5	3 to 6 times per wk	0.64	Never	0	Once per day	1	Once or twice per wk	0.21	Once or twice per wk	0.21	Everyday	2.5	Everyday	2.5	Everyday	2.5	Never	0	More than once per day	2.5	More than once per day	2.5	Never	0
Government	9	Male	Standard five	5 days	Less than 1 hr (1-30 min)	1 day	Less than 1 hr (1-30 min)	1 day	1 hr (31 - 60 min)	More than 2 hrs	Less than 1 hr (1 - 30 min)	More than 2 hrs	4 days	Yes	31 mins to 1 hr	No	Yes	Yes	Yes	More than once per day	2.5	Never	0	Once per day	1	Once per day	1	Once per day	1	Never	0	Never	0	Never	0	Once per day	1	Once per day	1	Never	0	Never	0	Never	0	Never	0	Once per day	1
Government	11	Male	Standard five	5 days	Less than 1 hr (1-30 min)	I did not play	I did not play	3 days	Less than 1 hr (1 - 30 min)	1 to 2 hrs	I did not play	Less than 1 hr (1 - 30 min)	5 days	Yes	16 - 30 mins	Yes	Yes	Yes	No	Everyday	2.5	Once per day	1	Everyday	2.5	Everyday	2.5	Never	0	Once per day	1	Never	0	Once per day	1	Once per day	1	Once per day	1	Once per day	1	Once per day	1	Never	0	Never	0	Never	0
Government	9	Male	Standard four	1 day	1-2 hrs	I did not play	I did not play	I did not do this	I did not do this	1 to 2 hrs	I did not play	Less than 1 hr (1 - 30 min)	1 day	Yes	16 - 30 mins	Yes	Yes	Yes	Yes	Once per day	1	Never	0	Everyday	2.5	Once per day	1	Once per day	1	Once per day	1	Once per day	1	Once per day	1	Everyday	2.5	Everyday	2.5	Once per day	1	Once per day	1	Once per day	1	Never	0	More than once per day	2.5
Government	10	Male	Standard three	1 day	More than 2 hrs	1 day	More than 2 hrs	I did not do this	I did not do this	I did not watch	I did not play	More than 2 hrs	2 days	Yes	Less than 5 min	Yes	Yes	Yes	Yes	Once per day	1	Once per day	1	Once per day	1	Once per day	1	Never	0	Never	0	Never	0	Once per day	1	Never	0	Once per day	1	Once per day	1	Once per day	1	Never	0	Once per day	1	3 to 6 times per wk	0.64
Government	10	Male	Standard five	2 days	1-2 hrs	1 day	1-2 hrs	3 days	1 hr (31 - 60 min)	1 Less than 1 hr (1 - 30 min)	1 to 2 hrs	1 hr (31 - 60 min)	4 days	Yes	31 mins to 1 hr	Yes	Yes	Yes	Yes	More than once per day	2.5	Once per day	1	3 to 6 times per wk	0.64	Once per day	1	Once per day	1	Once or twice per wk	0.21	More than once per day	2.5	Once or twice per wk	0.21	Everyday	2.5	Once per day	1	Once per day	1	Once per day	1	3 to 6 times per wk	0.64	More than once per day	2.5	Once or twice per wk	0.21
Government	10	Male	Standard four	3 days	1 hr (31-60 min)	I did not play	I did not play	5 days	1 to 2 hrs	I did not watch	I did not play	Less than 1 hr (1 - 30 min)	5 days	Yes	16 - 30 mins	Yes	Yes	Yes	Yes	3 to 6 times per wk	0.64	Once per day	1	More than once per day	2.5	Everyday	2.5	Once per day	1	Once or twice per wk	0.21	Never	0	Once or twice per wk	0.21	More than once per day	2.5	Once or twice per wk	0.21	Never	0	Once per day	1	Never	0	Never	0	More than once per day	2.5
Government	11	Male	Standard five	2 days	Less than 1 hr (1-30 min)	2 days	Less than 1 hr (1-30 min)	1 day	Less than 1 hr (1 - 30 min)	I did not watch	I did not play	Less than 1 hr (1 - 30 min)	5 days	Yes	16 - 30 mins	No	No	Yes	No	Everyday	2.5	Once per day	1	Once per day	1	Once per day	1	Everyday	2.5	3 to 6 times per wk	0.64	Everyday	2.5	Once per day	1	Once per day	1	Once per day	1	Once per day	1	Once per day	1	Never	0	More than once per day	2.5	Never	0
Government	10	Male	Standard four	1 day	1-2 hrs	1 day	Less than 1 hr (1-30 min)	1 day	Less than 1 hr (1 - 30 min)	I did not watch	Less than 1 hr (1 - 30 min)	Less than 1 hr (1 - 30 min)	5 days	Yes	5 to 15 mins	Yes	Yes	Yes	Yes	Never	0	Never	0	3 to 6 times per wk	0.64	More than once per day	2.5	Once per day	1	Once per day	1	Once per day	1	More than once per day	2.5	Once per day	1	3 to 6 times per wk	0.64	3 to 6 times per wk	0.64	Once per day	1	Once per day	1	More than once per day	2.5	Once per day	1
Government	11	Female	Standard five	1 day	1-2 hrs	I did not play	I did not play	5 days	More than 2 hrs	1 Less than 1 hr (1 - 30 min)	More than 2 hrs	More than 2 hrs	2 days	Yes	Less than 5 min	Yes	Yes	Yes	Yes	More than once per day	2.5	More than once per day	2.5	3 to 6 times per wk	0.64	Everyday	2.5	More than once per day	2.5	3 to 6 times per wk	0.64	Everyday	2.5	Everyday	2.5	More than once per day	2.5	Once or twice per wk	0.21	Once per day	1	More than once per day	2.5	Once per day	1	Never	0	Everyday	2.5
Government	9	Female	Standard three	5 days	1-2 hrs	I did not play	I did not play	2 days	Less than 1 hr (1 - 30 min)	I did not watch	I did not play	I did not	4 days	Yes	5 to 15 mins	Yes	Yes	Yes	Yes	More than once per day	2.5	Once per day	1	Once or twice per wk	0.21	Everyday	2.5	Once per day	1	Never	0	Once per day	1	Once per day	1	Never	0	Once per day	1	Once per day	1	Once per day	1	Once per day	1	Once per day	1	Never	0
Government	9	Female	Standard three	2 days	Less than 1 hr (1-30 min)	3 days	More than 2 hrs	5 days	Less than 1 hr (1 - 30 min)	1 Less than 1 hr (1 - 30 min)	More than 2 hrs	Less than 1 hr (1 - 30 min)	1 day	Yes	31 mins to 1 hr	Yes	Yes	Yes	Yes	Everyday	2.5	Everyday	2.5	Everyday	2.5	Everyday	2.5	Everyday	2.5	Everyday	2.5	Everyday	2.5	Everyday	2.5	Everyday	2.5	Everyday	2.5	Everyday	2.5	More than once per day	2.5	Everyday	2.5	Once or twice per wk	0.21	Once or twice per wk	0.21
Government	10	Female	Standard four	1 day	Less than 1 hr (1-30 min)	1 day	Less than 1 hr (1-30 min)	2 days	Less than 1 hr (1 - 30 min)	1 Less than 1 hr (1 - 30 min)	Less than 1 hr (1 - 30 min)	1 to 2 hrs	5 days	Yes	16 - 30 mins	Yes	Yes	Yes	Yes	3 to 6 times per wk	0.64	Once per day	1	3 to 6 times per wk	0.64	Once per day	1	Once per day	1	Once per day	1	Once per day	1	Once or twice per wk	0.21	Once per day	1	Once per day	1	Once per day	1	Once per day	1	Never	0	Never	0	Once per day	1
Government	10	Female	Standard four	I did not watch	I did not watch	I did not play	I did not play	I did not do this	I did not do this	I did not watch	I did not play	1 to 2 hrs	5 days	Yes	16 - 30 mins	Yes	Yes	Yes	Yes	Once per day	1	Never	0	Once per day	1	Once or twice per wk	0.21	Never	0	Never	0	Never	0	Never	0	Never	0	Once per day	1	Never	0	Once per day	1	Never	0	Never	0	Never	0
Government	9	Female	Standard four	I did not watch	I did not watch	I did not play	I did not play	I did not do this	I did not do this	More than 2 hrs	I did not play	1 to 2 hrs	5 days	Yes	5 to 15 mins	Yes	Yes	Yes	Yes	Once per day	1	3 to 6 times per wk	0.64	Once per day	1	Once or twice per wk	0.21	Once per day	1	Once or twice per wk	0.21	Once per day	1	Never	0	More than once per day	2.5	Once per day	1	Never	0	Once per day	1	Never	0	Never	0	Once per day	1
Government	11	Male	Standard five	5 days	Less than 1 hr (1-30 min)	5 days	Less than 1 hr (1-30 min)	2 days	Less than 1 hr (1 - 30 min)	I did not watch	I did not play	Less than 1 hr (1 - 30 min)	5 days	Yes	16 - 30 mins	No	Yes	Yes	No	Never	0	Never	0	Everyday	2.5	Once or twice per wk	0.21	Never	0	Once per day	1	Never	0	Never	0	Once per day	1	Once per day	1	Once per day	1	Once per day	1	Once per day	1	Once per day	1	Never	0
Government	10	Female	Standard four	2 days	1-2 hrs	I did not play	I did not play	I did not do this	I did not do this	1 hr (31 - 60 min)	I did not play	Less than 1 hr (1 - 30 min)	5 days	Yes	Less than 5 min	Yes	Yes	Yes	No	Never	0	Never	0	More than once per day	2.5	More than once per day	2.5	Never	0	Never	0	Never	0	Never	0	Never	0	Once per day	1	Never	0	Never	0	Never	0	Never	0	Never	0
Government	9	Male	Standard four	3 days	1 hr (31-60 min)	5 days	More than 2 hrs	5 days	Less than 1 hr (1 - 30 min)	I did not watch	I did not play	I did not	I did not participate	Yes	More than 1 hr	No	Yes	Yes	Yes	Once per day	1	Never	0	3 to 6 times per wk	0.64	More than once per day	2.5	Never	0	More than once per day	2.5	Once per day	1	Once per day	1	3 to 6 times per wk	0.64	Once per day	1	Once or twice per wk	0.21	Everyday	2.5	3 to 6 times per wk	0.64	Once per day	1	Once or twice per wk	0.21
Government	10	Female	Standard four	I did not watch	I did not watch	I did not play	I did not play	I did not do this	I did not do this	I did not watch	I did not play	I did not	5 days	Yes	5 to 15 mins	No	Yes	Yes	Yes	Everyday	2.5	3 to 6 times per wk	0.64	Everyday	2.5	More than once per day	2.5	Once or twice per wk	0.21	Never	0	Everyday	2.5	Never	0	Never	0	Once per day	1	Once per day	1	Once per day	1	Never	0	Never	0	Never	0
Government	11	Male	Standard five	4 days	More than 2 hrs	3 days	Less than 1 hr (1-30 min)	3 days	Less than 1 hr (1 - 30 min)	More than 2 hrs	Less than 1 hr (1 - 30 min)	1 hr (31 - 60 min)	5 days	Yes	5 to 15 mins	Yes	Yes	Yes	Yes	Never	0	Never	0	3 to 6 times per wk	0.64	Everyday	2.5	Once per day	1	Everyday	2.5	Never	0	Everyday	2.5	Once per day	1	Everyday	2.5	Once per day	1	Never	0	Never	0	Never	0	Once per day	1
Government	9	Male	Standard three	5 days	Less than 1 hr (1-30 min)	I did not play	I did not play	5 days	More than 2 hrs	I did not watch	I did not play	Less than 1 hr (1 - 30 min)	I did not participate	Yes	Less than 5 min	Yes	Yes	Yes	Yes	Once per day	1	Once per day	1	Once per day	1	Once per day	1	Once per day	1	Once per day	1	Once per day	1	Everyday	2.5	Everyday	2.5	Everyday	2.5	Once per day	1	3 to 6 times per wk	0.64	Everyday	2.5	3 to 6 times per wk	0.64	Once per day	1
Government	10	Male	Standard three	5 days	1 hr (31-60 min)	5 days	1 hr (31-60 min)	2 days	More than 2 hrs	More than 2 hrs	More than 2 hrs	More than 2 hrs	5 days	Yes	Less than 5 min	Yes	Yes	Yes	Yes	3 to 6 times per wk	0.64	3 to 6 times per wk	0.64	Everyday	2.5	Everyday	2.5	Everyday	2.5	Everyday	2.5	Everyday	2.5	Everyday	2.5	Everyday	2.5	Everyday	2.5	Everyday	2.5	Everyday	2.5	Everyday	2.5	Everyday	2.5	Everyday	2.5
Government	9	Female	Standard four	5 days	More than 2 hrs	I did not play	I did not play	3 days	1 to 2 hrs	I did not watch	I did not play	Less than 1 hr (1 - 30 min)	2 days	Yes	Less than 5 min	Yes	Yes	Yes	Yes	Once per day	1	Never	0	Never	0	Never	0	Never	0	Never	0	Never	0	Once per day	1	More than once per day	2.5	More than once per day	2.5	Never	0	Never	0	Once per day	1	More than once per day	2.5	Once per day	1
Government	11	Female	Standard five	2 days	More than 2 hrs	1 day	1-2 hrs	1 day	1 to 2 hrs	I did not watch	I did not play	1 to 2 hrs	3 days	Yes	5 to 15 mins	No	Yes	Yes	Yes	Once per day	1	More than once per day	2.5	Once per day	1	Once or twice per wk	0.21	Once per day	1	More than once per day	2.5	Never	0	More than once per day	2.5	Never	0	Once per day	1	Never	0	Once per day	1	Never	0	Never	0	Once per day	1
Government	11	Female	Standard six	3 days	1 hr (31-60 min)	3 days	1 hr (31-60 min)	4 days	1 to 2 hrs	I did not watch	I did not play	More than 2 hrs	5 days	Yes	16 - 30 mins	No	No	Yes	No	Once per day	1	Never	0	Everyday	2.5	Once per day	1	Once per day	1	Never	0	Once per day	1	Everyday	2.5	Never	0	3 to 6 times per wk	0.64	Once or twice per wk	0.21	Once or twice per wk	0.21	Never	0	Never	0	Never	0
Government	9	Female	Standard three	5 days	More than 2 hrs	1 day	1 hr (31-60 min)	4 days	1 hr (31 - 60 min)	More than 2 hrs	More than 2 hrs	Less than 1 hr (1 - 30 min)	2 days	Yes	5 to 15 mins	Yes	Yes	Yes	Yes	Everyday	2.5	Everyday	2.5	Everyday	2.5	Everyday	2.5	Everyday	2.5	Everyday	2.5	Everyday	2.5	Everyday	2.5	Everyday	2.5	Everyday	2.5	Everyday	2.5	Everyday	2.5	Everyday	2.5	Everyday	2.5	Everyday	2.5
Government	11	Female	Standard five	1 day	Less than 1 hr (1-30 min)	3 days	More than 2 hrs	5 days	1 hr (31 - 60 min)	I did not watch	I did not play	1 to 2 hrs	2 days	Yes	16 - 30 mins	No	Yes	Yes	No	3 to 6 times per wk	0.64	Never	0	More than once per day	2.5	Never	0	Once per day	1	3 to 6 times per wk	0.64	Once per day	1	Everyday	2.5	Once per day	1	Once per day	1	Never	0	Once per day	1	Once per day	1	Never	0	Never	0
Government	10	Female	Standard four	3 days	Less than 1 hr (1-30 min)	4 days	More than 2 hrs	I did not do this	I did not do this	I did not watch	1 to 2 hrs	1 hr (31 - 60 min)	3 days	Yes	Less than 5 min	Yes	Yes	Yes	No	Never	0	Never	0	3 to 6 times per wk	0.64	Everyday	2.5	3 to 6 times per wk	0.64	Everyday	2.5	3 to 6 times per wk	0.64	Once per day	1	Never	0	Everyday	2.5	Never	0	More than once per day	2.5	Never	0	3 to 6 times per wk	0.64	Once per day	1
Government	10	Female	Standard four	5 days	More than 2 hrs	1 day	Less than 1 hr (1-30 min)	3 days	1 hr (31 - 60 min)	More than 2 hrs	More than 2 hrs	More than 2 hrs	5 days	Yes	5 to 15 mins	Yes	Yes	Yes	Yes	Once per day	1	Once per day	1	Everyday	2.5	Once per day	1	Once per day	1	Once per day	1	Once per day	1	Once per day	1	Once per day	1	Once or twice per wk	0.21	Once or twice per wk	0.21	Once per day	1	Never	0	Never	0	Once per day	1
Government	10	Female	Standard three	3 days	Less than 1 hr (1-30 min)	5 days	More than 2 hrs	I did not do this	I did not do this	1 hr (31 - 60 min)	I did not play	I did not	2 days	Yes	Less than 5 min	Yes	Yes	Yes	No	Once per day	1	Never	0	Once per day	1	Everyday	2.5	3 to 6 times per wk	0.64	More than once per day	2.5	Once per day	1	More than once per day	2.5	Once per day	1	More than once per day	2.5	Never	0	Once per day	1	Never	0	Never	0	Once per day	1
Government	10	Male	Standard four	2 days	Less than 1 hr (1-30 min)	2 days	1 hr (31-60 min)	3 days	Less than 1 hr (1 - 30 min)	1 hr (31 - 60 min)	1 to 2 hrs	1 to 2 hrs	3 days	Yes	5 to 15 mins	No	Yes	Yes	Yes	More than once per day	2.5	Once per day	1	3 to 6 times per wk	0.64	Once per day	1	3 to 6 times per wk	0.64	Once or twice per wk	0.21	Once per day	1	More than once per day	2.5	Everyday	2.5	Once per day	1	Once or twice per wk	0.21	Once per day	1	Once or twice per wk	0.21	More than once per day	2.5	3 to 6 times per wk	0.64
Government	10	Female	Standard three	5 days	More than 2 hrs	5 days	More than 2 hrs	5 days	More than 2 hrs	More than 2 hrs	More than 2 hrs	More than 2 hrs	5 days	Yes	Less than 5 min	Yes	Yes	No	No	3 to 6 times per wk	0.64	Once or twice per wk	0.21	Once or twice per wk	0.21	Once or twice per wk	0.21	Once or twice per wk	0.21	Once or twice per wk	0.21	Once or twice per wk	0.21	Once or twice per wk	0.21	Once or twice per wk	0.21	Once or twice per wk	0.21	Once or twice per wk	0.21	Once or twice per wk	0.21	Never	0	Once per day	1	Once or twice per wk	0.21
Government	11	Male	Standard four	3 days	Less than 1 hr (1-30 min)	5 days	Less than 1 hr (1-30 min)	1 day	1 hr (31 - 60 min)	1 Less than 1 hr (1 - 30 min)	Less than 1 hr (1 - 30 min)	More than 2 hrs	5 days	Yes	5 to 15 mins	Yes	Yes	Yes	No	Once per day	1	More than once per day	2.5	Everyday	2.5	Everyday	2.5	Once or twice per wk	0.21	Everyday	2.5	Never	0	Everyday	2.5	Never	0	More than once per day	2.5	Everyday	2.5	Never	0	Never	0	Once per day	1	More than once per day	2.5
Government	10	Male	Standard three	4 days	1 hr (31-60 min)	4 days	1 hr (31-60 min)	5 days	More than 2 hrs	1 Less than 1 hr (1 - 30 min)	More than 2 hrs	More than 2 hrs	5 days	Yes	5 to 15 mins	No	Yes	Yes	Yes	More than once per day	2.5	More than once per day	2.5	More than once per day	2.5	More than once per day	2.5	More than once per day	2.5	More than once per day	2.5	More than once per day	2.5	More than once per day	2.5	Everyday	2.5	More than once per day	2.5	More than once per day	2.5	Once per day	1	Once per day	1	Once per day	1	Once per day	1
Government	11	Female	Standard six	4 days	More than 2 hrs	2 days	1-2 hrs	4 days	1 to 2 hrs	1 to 2 hrs	I did not play	1 to 2 hrs	2 days	Yes	31 mins to 1 hr	No	Yes	Yes	Yes	More than once per day	2.5	Never	0	Once per day	1	Once or twice per wk	0.21	Never	0	Never	0	Never	0	Never	0	Once per day	1	Once per day	1	Never	0	Never	0	Never	0	Never	0	Never	0
Government	11	Female	Standard six	1 day	Less than 1 hr (1-30 min)	2 days	1 hr (31-60 min)	5 days	Less than 1 hr (1 - 30 min)	I did not watch	I did not play	More than 2 hrs	2 days	Yes	16 - 30 mins	Yes	No	Yes	No	3 to 6 times per wk	0.64	Never	0	Everyday	2.5	Everyday	2.5	Once per day	1	Never	0	Once per day	1	More than once per day	2.5	Never	0	Once per day	1	Once or twice per wk	0.21	More than once per day	2.5	Never	0	Never	0	Never	0
Government	9	Female	Standard three	3 days	1-2 hrs	2 days	1 hr (31-60 min)	3 days	Less than 1 hr (1 - 30 min)	1 hr (31 - 60 min)	1 to 2 hrs	Less than 1 hr (1 - 30 min)	2 days	Yes	5 to 15 mins	Yes	Yes	Yes	Yes	Everyday	2.5	Everyday	2.5	Everyday	2.5	Everyday	2.5	Everyday	2.5	Everyday	2.5	Everyday	2.5	Everyday	2.5	Everyday	2.5	Everyday	2.5	Everyday	2.5	Everyday	2.5	Everyday	2.5	Everyday	2.5	Everyday	2.5
Government	9	Female	Standard three	3 days	1 hr (31-60 min)	I did not play	I did not play	3 days	1 hr (31 - 60 min)	1 hr (31 - 60 min)	I did not play	1 to 2 hrs	1 day	Yes	More than 1 hr	Yes	Yes	Yes	Yes	More than once per day	2.5	Once or twice per wk	0.21	Everyday	2.5	Never	0	3 to 6 times per wk	0.64	Never	0	Once per day	1	More than once per day	2.5	Once or twice per wk	0.21	Once or twice per wk	0.21	3 to 6 times per wk	0.64	Everyday	2.5	Never	0	Once per day	1	Once per day	1
Government	9	Male	Standard three	I did not watch	I did not watch	I did not play	I did not play	I did not do this	I did not do this	1 to 2 hrs	I did not play	Less than 1 hr (1 - 30 min)	2 days	Yes	Less than 5 min	Yes	Yes	No	Yes	Never	0	Never	0	Once or twice per wk	0.21	Never	0	Once per day	1	Once or twice per wk	0.21	Never	0	Everyday	2.5	Never	0	3 to 6 times per wk	0.64	Never	0	Never	0	Never	0	Never	0	Never	0
Government	10	Male	Standard four	3 days	1-2 hrs	2 days	1-2 hrs	5 days	More than 2 hrs	1 to 2 hrs	1 to 2 hrs	More than 2 hrs	5 days	Yes	Less than 5 min	Yes	Yes	Yes	Yes	3 to 6 times per wk	0.64	Once per day	1	Everyday	2.5	3 to 6 times per wk	0.64	Once or twice per wk	0.21	Once per day	1	More than once per day	2.5	Everyday	2.5	Never	0	More than once per day	2.5	3 to 6 times per wk	0.64	3 to 6 times per wk	0.64	Never	0	Once per day	1	Once or twice per wk	0.21
Government	10	Male	Standard five	I did not watch	I did not watch	1 day	Less than 1 hr (1-30 min)	1 day	Less than 1 hr (1 - 30 min)	I did not watch	I did not play	I did not	5 days	Yes	31 mins to 1 hr	Yes	Yes	Yes	Yes	Once per day	1	Never	0	Everyday	2.5	Never	0	Never	0	Everyday	2.5	Never	0	Never	0	Never	0	Once per day	1	Once per day	1	Once per day	1	Never	0	Never	0	3 to 6 times per wk	0.64
Government	9	Female	Standard three	4 days	1 hr (31-60 min)	I did not play	I did not play	5 days	I did not do this	1 to 2 hrs	I did not play	I did not	2 days	No		No	Yes	Yes	Yes	Once per day	1	Once or twice per wk	0.21	Once or twice per wk	0.21	Once per day	1	Once or twice per wk	0.21	Once or twice per wk	0.21	Never	0	Once per day	1	Once per day	1	Once or twice per wk	0.21	Never	0	Never	0	3 to 6 times per wk	0.64	Never	0	3 to 6 times per wk	0.64
Government	11	Female	Standard six	I did not watch	I did not watch	I did not play	I did not play	5 days	Less than 1 hr (1 - 30 min)	I did not watch	I did not play	I did not	I did not participate	Yes	Less than 5 min	Yes	Yes	Yes	Yes	Never	0	Once per day	1	Once per day	1	Once per day	1	Once per day	1	Once per day	1	Once per day	1	Never	0	Once per day	1	More than once per day	2.5	More than once per day	2.5	Once per day	1	Once per day	1	Once per day	1	Once per day	1
Government	10	Male	Standard four	5 days	1 hr (31-60 min)	I did not play	I did not play	2 days	Less than 1 hr (1 - 30 min)	1 hr (31 - 60 min)	I did not play	I did not	I did not participate	Yes	16 - 30 mins	No	No	Yes	Yes	Once per day	1	More than once per day	2.5	Everyday	2.5	More than once per day	2.5	Once per day	1	More than once per day	2.5			More than once per day	2.5	Everyday	2.5	Once per day	1	Never	0	Everyday	2.5	Once per day	1	Never	0	Once per day	1
Government	10	Male	Standard five	1 day	1-2 hrs	I did not play	I did not play	1 day	1 to 2 hrs	1 to 2 hrs	1 to 2 hrs	More than 2 hrs	2 days	No		No	Yes	Yes	Yes	Everyday	2.5	Once or twice per wk	0.21	Everyday	2.5	Once per day	1	Never	0	Everyday	2.5	Once per day	1	Everyday	2.5	Everyday	2.5	3 to 6 times per wk	0.64	Once or twice per wk	0.21	3 to 6 times per wk	0.64	Once per day	1	Once per day	1	3 to 6 times per wk	0.64
Government	10	Male	Standard five	I did not watch	Less than 1 hr (1-30 min)	5 days	1-2 hrs	I did not do this	Less than 1 hr (1 - 30 min)	1 hr (31 - 60 min)	I did not play	I did not	2 days	Yes	5 to 15 mins	Yes	No	Yes	Yes	Never	0	Once per day	1	Everyday	2.5	Once per day	1	Once per day	1	Once per day	1	Never	0	Once per day	1	Once per day	1	Everyday	2.5	Once per day	1	Everyday	2.5	Once per day	1	Never	0	Once per day	1
Government	11	Female	Standard five	2 days	1 hr (31-60 min)	3 days	1 hr (31-60 min)	2 days	1 hr (31 - 60 min)	1 hr (31 - 60 min)	1 hr (31 - 60 min)	1 hr (31 - 60 min)	3 days	Yes	5 to 15 mins	Yes	Yes	Yes	Yes	3 to 6 times per wk	0.64	Everyday	2.5	Once per day	1	Everyday	2.5	Once per day	1	Once per day	1	More than once per day	2.5	Everyday	2.5	3 to 6 times per wk	0.64	Once or twice per wk	0.21	3 to 6 times per wk	0.64	3 to 6 times per wk	0.64	More than once per day	2.5	Once or twice per wk	0.21	Once or twice per wk	0.21
Government	10	Female	Standard five	2 days	1 hr (31-60 min)	3 days	1 hr (31-60 min)	5 days	Less than 1 hr (1 - 30 min)	1 hr (31 - 60 min)	Less than 1 hr (1 - 30 min)	1 hr (31 - 60 min)	3 days	Yes	5 to 15 mins	Yes	Yes	No	No	Once per day	1	More than once per day	2.5	Everyday	2.5	Everyday	2.5	Everyday	2.5	Everyday	2.5	Everyday	2.5	Once per day	1	Everyday	2.5	Once or twice per wk	0.21	Everyday	2.5	More than once per day	2.5	Everyday	2.5	Everyday	2.5	Everyday	2.5
Government	11	Female	Standard five	1 day	1-2 hrs	1 day	1-2 hrs	2 days	1 to 2 hrs	I did not watch	1 to 2 hrs	1 to 2 hrs	1 day	Yes	Less than 5 min	Yes	No	Yes	Yes	Once or twice per wk	0.21	Once or twice per wk	0.21	Once per day	1	Everyday	2.5	Once or twice per wk	0.21	Once per day	1	Once per day	1	Once per day	1	3 to 6 times per wk	0.64	Once per day	1	Once per day	1	Once per day	1	Once per day	1	Once per day	1	Once per day	1
Government	10	Female	Standard four	3 days	Less than 1 hr (1-30 min)	4 days	1 hr (31-60 min)	4 days	Less than 1 hr (1 - 30 min)	1 Less than 1 hr (1 - 30 min)	1 hr (31 - 60 min)	1 hr (31 - 60 min)	3 days	Yes	Less than 5 min	No	Yes	Yes	Yes	Once per day	1	Once per day	1	More than once per day	2.5	More than once per day	2.5	Once per day	1	Once per day	1	Once per day	1	Once or twice per wk	0.21	More than once per day	2.5	Once or twice per wk	0.21	More than once per day	2.5	More than once per day	2.5	Never	0	Once per day	1	Never	0
Government	10	Male	Standard three	I did not watch	I did not watch	I did not play	I did not play	1 day	Less than 1 hr (1 - 30 min)	I did not watch	I did not play	I did not	2 days	Yes	16 - 30 mins	No	Yes	Yes	Yes	Once or twice per wk	0.21	3 to 6 times per wk	0.64	Once or twice per wk	0.21	More than once per day	2.5	Never	0	Never	0	Never	0	Once per day	1	Once per day	1	Once per day	1	Never	0	Never	0	Never	0	Never	0	Never	0
Government	10	Male	Standard four	5 days	1 hr (31-60 min)	I did not play	I did not play	I did not do this	I did not do this	More than 2 hrs	More than 2 hrs	Less than 1 hr (1 - 30 min)	5 days	Yes	5 to 15 mins	No	No	No	No					Never	0	Everyday	2.5	Once per day	1	Everyday	2.5	Never	0	Once per day	1	Once per day	1	Once per day	1	Once per day	1	Once per day	1	Once per day	1	Once per day	1	Once per day	1
Government	10	Male	Standard four	3 days	1 hr (31-60 min)	1 day	I did not play	1 day	Less than 1 hr (1 - 30 min)	More than 2 hrs	Less than 1 hr (1 - 30 min)	1 hr (31 - 60 min)	5 days	Yes	5 to 15 mins	Yes	Yes	Yes	No	3 to 6 times per wk	0.64	Once or twice per wk	0.21	Once or twice per wk	0.21	3 to 6 times per wk	0.64	Once or twice per wk	0.21	Once or twice per wk	0.21	Once or twice per wk	0.21	Once or twice per wk	0.21	Once per day	1	Once or twice per wk	0.21	Once or twice per wk	0.21	Once or twice per wk	0.21	Once or twice per wk	0.21	Never	0	Once or twice per wk	0.21
Government	11	Male	Standard five	2 days	More than 2 hrs	2 days	1 hr (31-60 min)	I did not do this	1 hr (31 - 60 min)	More than 2 hrs	Less than 1 hr (1 - 30 min)	Less than 1 hr (1 - 30 min)	2 days	Yes	16 - 30 mins	No	Yes	Yes	Yes	Once per day	1	Once per day	1	Once or twice per wk	0.21	Once per day	1	Once per day	1	Once or twice per wk	0.21	Once per day	1	Once per day	1	Once per day	1	More than once per day	2.5	Once or twice per wk	0.21	Once per day	1	Once per day	1	Once per day	1	Never	0
Government	9	Female	Standard three	3 days	1-2 hrs	2 days	More than 2 hrs	3 days	Less than 1 hr (1 - 30 min)	1 Less than 1 hr (1 - 30 min)	1 to 2 hrs	1 to 2 hrs	3 days	Yes	Less than 5 min	No	No	Yes	Yes	Once per day	1	More than once per day	2.5	Once or twice per wk	0.21	Everyday	2.5	3 to 6 times per wk	0.64	More than once per day	2.5	3 to 6 times per wk	0.64	Once per day	1	More than once per day	2.5	Everyday	2.5	More than once per day	2.5	More than once per day	2.5	Never	0	Never	0	Never	0
Government	11	Female	Standard five	2 days	Less than 1 hr (1-30 min)	1 day	Less than 1 hr (1-30 min)	2 days	Less than 1 hr (1 - 30 min)	1 Less than 1 hr (1 - 30 min)	I did not play	I did not	3 days	Yes	Less than 5 min	Yes	Yes	Yes	Yes	Once per day	1	Once per day	1	Everyday	2.5	Once per day	1	Once per day	1	Once per day	1	Never	0	3 to 6 times per wk	0.64	Once per day	1	Everyday	2.5	Once or twice per wk	0.21	Once or twice per wk	0.21	Never	0	Once per day	1	Never	0
Government	11	Male	Standard five	3 days	Less than 1 hr (1-30 min)	5 days	I did not play	I did not do this	1 hr (31 - 60 min)	More than 2 hrs	1 hr (31 - 60 min)	I did not	2 days	Yes	16 - 30 mins	No	Yes	Yes	Yes	More than once per day	2.5	Once per day	1	More than once per day	2.5	Once per day	1	Once per day	1	Once per day	1	Once per day	1	Once per day	1	More than once per day	2.5	Everyday	2.5	Once per day	1	Once per day	1	Never	0	Never	0	Once per day	1
Government	11	Female	Standard five	4 days	Less than 1 hr (1-30 min)	2 days	Less than 1 hr (1-30 min)	5 days	1 to 2 hrs	1 hr (31 - 60 min)	Less than 1 hr (1 - 30 min)	1 to 2 hrs	3 days	No		No	Yes	Yes	Yes	3 to 6 times per wk	0.64	Once per day	1	Everyday	2.5	3 to 6 times per wk	0.64	Once per day	1	Everyday	2.5	Once per day	1	Once per day	1	Once or twice per wk	0.21	Everyday	2.5	Never	0					Never	0	Never	0
Government	11	Male	Standard five	5 days	1 hr (31-60 min)	1 day	1 hr (31-60 min)	2 days	1 hr (31 - 60 min)	I did not watch	1 hr (31 - 60 min)	Less than 1 hr (1 - 30 min)	2 days	No	9	Yes	Yes	Yes	Yes	More than once per day	2.5	Never	0	Everyday	2.5	Once per day	1	Never	0	Once per day	1	Once per day	1	Everyday	2.5	Once per day	1	Everyday	2.5	Once per day	1	Once per day	1	Never	0	Once per day	1	Everyday	2.5
Government	10	Female	Standard five	5 days	More than 2 hrs	I did not play	I did not play	2 days	More than 2 hrs	More than 2 hrs	I did not play	More than 2 hrs	5 days	No		Yes	Yes	Yes	No	Everyday	2.5	Once per day	1	Everyday	2.5	Everyday	2.5	Once or twice per wk	0.21	3 to 6 times per wk	0.64	Once per day	1	Everyday	2.5	Everyday	2.5	Once per day	1	Once or twice per wk	0.21	3 to 6 times per wk	0.64	3 to 6 times per wk	0.64	Once per day	1	Everyday	2.5
Government	11	Male	Standard six	5 days	Less than 1 hr (1-30 min)	I did not play	I did not play	2 days	I did not do this	More than 2 hrs	I did not play	I did not	3 days	Yes	5 to 15 mins	Yes	Yes	Yes	No	Once per day	1	Once per day	1	3 to 6 times per wk	0.64	Once per day	1	3 to 6 times per wk	0.64	Never	0	3 to 6 times per wk	0.64	Once per day	1	Everyday	2.5	3 to 6 times per wk	0.64	3 to 6 times per wk	0.64	More than once per day	2.5	More than once per day	2.5	Once per day	1	Once or twice per wk	0.21
Government	10	Female	Standard five	5 days	1-2 hrs	I did not play	I did not play	2 days	1 to 2 hrs	1 hr (31 - 60 min)	I did not play	1 hr (31 - 60 min)	I did not participate	No		No	Yes	Yes	Yes	Once per day	1	Never	0	Once or twice per wk	0.21	More than once per day	2.5	More than once per day	2.5	Once per day	1	Never	0	Never	0	More than once per day	2.5	Everyday	2.5	Once per day	1	Never	0	More than once per day	2.5	Never	0	Once per day	1
Government	11	Male	Standard five	9	More than 2 hrs	I did not play	I did not play	I did not do this	I did not do this	1 to 2 hrs	I did not play	I did not	1 day	Yes	5 to 15 mins	No	No	Yes	No	Once per day	1	Once or twice per wk	0.21	Everyday	2.5	Once or twice per wk	0.21	Once or twice per wk	0.21	Once or twice per wk	0.21	Never	0	Once or twice per wk	0.21	Once or twice per wk	0.21	Once or twice per wk	0.21	Once or twice per wk	0.21	Once or twice per wk	0.21	Once or twice per wk	0.21	Never	0	Never	0
Government	10	Male	Standard four	5 days	1 hr (31-60 min)	2 days	Less than 1 hr (1-30 min)	3 days	1 hr (31 - 60 min)	1 to 2 hrs	Less than 1 hr (1 - 30 min)	1 hr (31 - 60 min)	5 days	No		Yes	Yes	Yes	Yes	Once or twice per wk	0.21	Once per day	1	3 to 6 times per wk	0.64	Once per day	1	3 to 6 times per wk	0.64	Once or twice per wk	0.21	Once per day	1	Once per day	1	3 to 6 times per wk	0.64	3 to 6 times per wk	0.64	Once or twice per wk	0.21	Everyday	2.5	Everyday	2.5	Once per day	1	Once per day	1
Government	10	Male	Standard three	5 days	1 hr (31-60 min)	4 days	Less than 1 hr (1-30 min)	4 days	Less than 1 hr (1 - 30 min)	1 hr (31 - 60 min)	1 hr (31 - 60 min)	Less than 1 hr (1 - 30 min)	3 days	Yes	5 to 15 mins	Yes	Yes	Yes	No	3 to 6 times per wk	0.64	Once or twice per wk	0.21	3 to 6 times per wk	0.64	3 to 6 times per wk	0.64	Once per day	1	3 to 6 times per wk	0.64	Once or twice per wk	0.21	3 to 6 times per wk	0.64	Everyday	2.5	3 to 6 times per wk	0.64	Never	0	Everyday	2.5	Everyday	2.5	3 to 6 times per wk	0.64	Once per day	1
Government	9	Female	Standard three	5 days	1 hr (31-60 min)	I did not play	I did not play	5 days	More than 2 hrs	1 hr (31 - 60 min)	I did not play	1 hr (31 - 60 min)	5 days	Yes	Less than 5 min	No	No	Yes	No	Once per day	1	Once or twice per wk	0.21	Once per day	1	Once per day	1	Never	0	Once per day	1	Once per day	1	Everyday	2.5	Everyday	2.5	Once per day	1	More than once per day	2.5	Everyday	2.5	Once per day	1	Never	0	Once per day	1
Government	11	Male	Standard five	2 days	1 hr (31-60 min)	1 day	I did not play	3 days	1 hr (31 - 60 min)	1 hr (31 - 60 min)	1 to 2 hrs	1 to 2 hrs	3 days	Yes	Less than 5 min	No	Yes	Yes	No	More than once per day	2.5	Never	0	Once per day	1	Never	0	Once per day	1	Once or twice per wk	0.21	Once per day	1	Everyday	2.5	Once per day	1	Once per day	1	Once per day	1	Once per day	1	Never	0	Never	0	Once per day	1
Government	11	Female	Standard five	4 days	Less than 1 hr (1-30 min)	1 day	I did not play	I did not do this	I did not do this	1 hr (31 - 60 min)	I did not play	Less than 1 hr (1 - 30 min)	1 day	Yes	5 to 15 mins	No	Yes	Yes	No	Never	0	Never	0	Once per day	1	More than once per day	2.5	Once per day	1	Once per day	1	Once per day	1	Once per day	1	Everyday	2.5	More than once per day	2.5	Never	0	Once per day	1	Once per day	1	Never	0	Everyday	2.5
Government	11	Female	Standard five	5 days	1 hr (31-60 min)	I did not play	I did not play	I did not do this	I did not do this	1 to 2 hrs	I did not play	I did not	I did not participate	No		Yes	Yes	No	No	Never	0	Never	0	Everyday	2.5	Everyday	2.5	Never	0	Once or twice per wk	0.21	Never	0	Everyday	2.5	Everyday	2.5	Everyday	2.5	Never	0	Everyday	2.5	Never	0	Never	0	Everyday	2.5
Government	9	Male	Standard three	I did not watch	I did not watch	5 days	1 hr (31-60 min)	5 days	1 hr (31 - 60 min)	1 to 2 hrs	1 to 2 hrs	More than 2 hrs	2 days	Yes	Less than 5 min	Yes	Yes	No	Yes	Everyday	2.5	Once per day	1	3 to 6 times per wk	0.64	Never	0	Once per day	1	Everyday	2.5	3 to 6 times per wk	0.64	Everyday	2.5	Never	0	3 to 6 times per wk	0.64	Never	0	Once per day	1	Once or twice per wk	0.21	Never	0	Never	0
Government	9	Female	Standard four	5 days	More than 2 hrs	I did not play	I did not play	3 days	1 to 2 hrs	I did not watch	I did not play	I did not	I did not participate	Yes	Less than 5 min	No	Yes	Yes	Yes	3 to 6 times per wk	0.64	Never	0			Once or twice per wk	0.21	Once per day	1	Once or twice per wk	0.21	Once per day	1	Once per day	1	Once per day	1	3 to 6 times per wk	0.64	3 to 6 times per wk	0.64			Everyday	2.5	3 to 6 times per wk	0.64	More than once per day	2.5
Government	9	Female	Standard three	1 day	Less than 1 hr (1-30 min)	2 days	More than 2 hrs	1 day	Less than 1 hr (1 - 30 min)	1 Less than 1 hr (1 - 30 min)	I did not play	Less than 1 hr (1 - 30 min)	I did not participate	Yes	Less than 5 min	No	No	Yes	Yes	Once per day	1	More than once per day	2.5	Once or twice per wk	0.21	Everyday	2.5	Once per day	1	More than once per day	2.5	Once per day	1	Everyday	2.5	More than once per day	2.5	Never	0	More than once per day	2.5	More than once per day	2.5	Never	0	3 to 6 times per wk	0.64
Government	11	Female	Standard five	4 days	Less than 1 hr (1-30 min)	I did not play	I did not play	2 days	1 hr (31 - 60 min)	1 Less than 1 hr (1 - 30 min)	I did not play	Less than 1 hr (1 - 30 min)	1 day	Yes		No	Yes	Yes	Yes	Once per day	1	Never	0	Everyday	2.5	Once or twice per wk	0.21	More than once per day	2.5	Once per day	1	3 to 6 times per wk	0.64	Once or twice per wk	0.21	More than once per day	2.5	Once or twice per wk	0.21	Once per day	1	Once per day	1	3 to 6 times per wk	0.64	3 to 6 times per wk	0.64	More than once per day	2.5
Government	10	Male	Standard four	4 days	Less than 1 hr (1-30 min)	I did not play	Less than 1 hr (1-30 min)	2 days	Less than 1 hr (1 - 30 min)	1 Less than 1 hr (1 - 30 min)	Less than 1 hr (1 - 30 min)	1 to 2 hrs	2 days	Yes	Less than 5 min	No	No	Yes	Yes	Never	0	More than once per day	2.5	Never	0	Never	0	Once per day	1	Once per day	1	Once per day	1	Everyday	2.5	3 to 6 times per wk	0.64	Once per day	1	Once per day	1	More than once per day	2.5	Once per day	1	Once per day	1	Never	0
Government	11	Male	Standard five	1 day	1 hr (31-60 min)	2 days	1 hr (31-60 min)	3 days	1 hr (31 - 60 min)	1 hr (31 - 60 min)	Less than 1 hr (1 - 30 min)	1 hr (31 - 60 min)	I did not participate	Yes		No	Yes	No	No	Once per day	1	Once or twice per wk	0.21	More than once per day	2.5	Everyday	2.5	Once or twice per wk	0.21	Once per day	1	Never	0	Everyday	2.5	Once per day	1	More than once per day	2.5	Once or twice per wk	0.21	Once per day	1	Once per day	1	Never	0	Never	0
Government	11	Female	Standard four	I did not watch	I did not watch	I did not play	I did not play	5 days	Less than 1 hr (1 - 30 min)	I did not watch	I did not play	1 hr (31 - 60 min)	5 days	Yes	16 - 30 mins	Yes	Yes	No	No	Once per day	1	Once per day	1	More than once per day	2.5	Never	0	Once per day	1	Once per day	1	Once per day	1	Once per day	1	Once per day	1	Once per day	1	Never	0	Once per day	1	Never	0	Never	0	Never	0
Government	11	Female	Standard five	1 day	Less than 1 hr (1-30 min)	I did not play	I did not play	4 days	1 hr (31 - 60 min)	I did not watch	I did not play	1 to 2 hrs	5 days	No		Yes	Yes	Yes	No	Everyday	2.5	Everyday	2.5	Everyday	2.5	Everyday	2.5	Once or twice per wk	0.21	3 to 6 times per wk	0.64	More than once per day	2.5	Everyday	2.5	Everyday	2.5	Once per day	1	Once or twice per wk	0.21	3 to 6 times per wk	0.64	3 to 6 times per wk	0.64	Once per day	1	Once per day	1
Government	11	Male	Standard five	5 days	1 hr (31-60 min)	I did not play	I did not play	5 days	1 hr (31 - 60 min)	More than 2 hrs	More than 2 hrs	1 hr (31 - 60 min)	1 day	Yes	5 to 15 mins	No	No	Yes	No	3 to 6 times per wk	0.64	Never	0	3 to 6 times per wk	0.64	Everyday	2.5	Never	0	Once or twice per wk	0.21	Never	0	Everyday	2.5	Never	0	Once or twice per wk	0.21	Once or twice per wk	0.21	Once or twice per wk	0.21	Never	0	Never	0	Never	0
Government	11	Male	Standard five	I did not watch	I did not watch	2 days	I did not play	4 days	I did not do this	I did not watch	1 to 2 hrs	I did not	3 days	No		Yes	Yes	Yes	Yes	Everyday	2.5	Once per day	1	Everyday	2.5	Once per day	1	Everyday	2.5	Once per day	1	Everyday	2.5	Once per day	1	Everyday	2.5	Everyday	2.5	Once per day	1	Once per day	1	Once per day	1	Once per day	1	Everyday	2.5
Government	10	Female	Standard five	I did not watch	I did not watch	1 day	1 hr (31-60 min)	I did not do this	I did not do this	I did not watch	Less than 1 hr (1 - 30 min)	Less than 1 hr (1 - 30 min)	5 days	Yes	Less than 5 min	Yes	Yes	Yes	Yes	Once per day	1	Once per day	1	More than once per day	2.5	Once per day	1	More than once per day	2.5	Once per day	1	Once per day	1	Everyday	2.5	Everyday	2.5	Once per day	1	Once or twice per wk	0.21	Once per day	1	More than once per day	2.5	Once per day	1	Once or twice per wk	0.21
Government	10	Male	Standard four	3 days	1 hr (31-60 min)	I did not play	I did not play	4 days	1 hr (31 - 60 min)	I did not watch	More than 2 hrs	I did not	4 days	Yes	5 to 15 mins	Yes	No	Yes	No	3 to 6 times per wk	0.64	Never	0	Once per day	1	3 to 6 times per wk	0.64	More than once per day	2.5	More than once per day	2.5	Never	0	Everyday	2.5	More than once per day	2.5	Once per day	1	More than once per day	2.5	More than once per day	2.5	Never	0	Once or twice per wk	0.21	3 to 6 times per wk	0.64
Government	11	Male	Standard five	5 days	Less than 1 hr (1-30 min)	1 day	Less than 1 hr (1-30 min)	5 days	1 hr (31 - 60 min)	More than 2 hrs	More than 2 hrs	1 hr (31 - 60 min)	5 days	No		No	Yes	Yes	Yes	Once per day	1	Never	0	Once per day	1	Never	0	Once per day	1	Once per day	1			Everyday	2.5	Once per day	1	Once per day	1	Once per day	1	Once per day	1	Everyday	2.5	Never	0	Once per day	1
Government	10	Female	Standard four	1 day	1 hr (31-60 min)	2 days	Less than 1 hr (1-30 min)	5 days	1 hr (31 - 60 min)	1 to 2 hrs	I did not play	Less than 1 hr (1 - 30 min)	I did not participate	Yes	31 mins to 1 hr	No	Yes	Yes	No	More than once per day	2.5	Never	0	More than once per day	2.5	Never	0	Once per day	1	Everyday	2.5	3 to 6 times per wk	0.64	Everyday	2.5	Never	0	Once per day	1	Never	0	Once per day	1	Never	0	Never	0	Never	0
Government	9	Male	Standard four	5 days	1-2 hrs	I did not play	I did not play	2 days	1 hr (31 - 60 min)	1 to 2 hrs	I did not play	I did not	4 days	No		No	Yes	Yes	Yes	More than once per day	2.5	More than once per day	2.5	Never	0	Everyday	2.5	More than once per day	2.5	Everyday	2.5	Once per day	1	Everyday	2.5	Once or twice per wk	0.21	Everyday	2.5	Once or twice per wk	0.21	Once or twice per wk	0.21	Once per day	1	Once or twice per wk	0.21	3 to 6 times per wk	0.64
Government	9	Male	Standard three	5 days	More than 2 hrs	1 day	1-2 hrs	1 day	1 to 2 hrs	1 hr (31 - 60 min)	I did not play	Less than 1 hr (1 - 30 min)	5 days	Yes	Less than 5 min	No	No	Yes	No	Once per day	1	More than once per day	2.5	Everyday	2.5	Once per day	1	More than once per day	2.5	Once or twice per wk	0.21	Everyday	2.5	Everyday	2.5	Once or twice per wk	0.21	Everyday	2.5	Once per day	1	Everyday	2.5	Once per day	1	Once per day	1	Once or twice per wk	0.21
Government	10	Female	Standard five	I did not watch	I did not watch	I did not play	I did not play	I did not do this	I did not do this	I did not watch	I did not play	I did not	I did not participate	Yes	16 - 30 mins	No	Yes	No	No	Never	0	Never	0	More than once per day	2.5	3 to 6 times per wk	0.64	Never	0	3 to 6 times per wk	0.64	3 to 6 times per wk	0.64	Never	0	Never	0	3 to 6 times per wk	0.64	Never	0			More than once per day	2.5	Never	0	Never	0
Government	9	Male	Standard four	5 days	I did not watch	I did not play	I did not play	I did not do this	I did not do this	I did not watch	I did not play	I did not	4 days	Yes	5 to 15 mins	No	Yes	Yes	Yes	Everyday	2.5	Everyday	2.5	More than once per day	2.5	More than once per day	2.5	Once per day	1	Once or twice per wk	0.21	Once per day	1	Once or twice per wk	0.21	Once or twice per wk	0.21	Once per day	1	Everyday	2.5	Once per day	1	Everyday	2.5	Everyday	2.5	Once per day	1
Government	11	Female	Standard five	5 days	1-2 hrs	1 day	1-2 hrs	3 days	Less than 1 hr (1 - 30 min)	1 hr (31 - 60 min)	1 hr (31 - 60 min)	1 hr (31 - 60 min)	5 days	Yes	5 to 15 mins	Yes	Yes	Yes	Yes	Everyday	2.5	More than once per day	2.5	3 to 6 times per wk	0.64	Everyday	2.5	Everyday	2.5	Everyday	2.5	Everyday	2.5	Everyday	2.5	Everyday	2.5	Once or twice per wk	0.21	Once or twice per wk	0.21	Once per day	1	Everyday	2.5	Once per day	1	Once per day	1
Government	11	Male	Standard five	1 day	1 hr (31-60 min)	2 days	Less than 1 hr (1-30 min)	3 days	Less than 1 hr (1 - 30 min)	1 hr (31 - 60 min)	1 to 2 hrs	Less than 1 hr (1 - 30 min)	3 days	Yes	16 - 30 mins	Yes	Yes	Yes	Yes	More than once per day	2.5	Never	0	3 to 6 times per wk	0.64	More than once per day	2.5	Everyday	2.5	More than once per day	2.5	3 to 6 times per wk	0.64	Everyday	2.5	Everyday	2.5	Everyday	2.5	Once per day	1	Everyday	2.5	More than once per day	2.5	Once per day	1	Once per day	1
Government	11	Male	Standard five	3 days	Less than 1 hr (1-30 min)	5 days	I did not play	I did not do this	1 hr (31 - 60 min)	More than 2 hrs	1 hr (31 - 60 min)	I did not	2 days	Yes	16 - 30 mins	No	Yes	Yes	Yes	More than once per day	2.5	Once per day	1	More than once per day	2.5	Once per day	1	Once per day	1	Once per day	1	Once per day	1	Once per day	1	More than once per day	2.5	Everyday	2.5	Once per day	1	Once per day	1	Never	0	Never	0	Once per day	1
Government	11	Female	Standard five	1 day	1 hr (31-60 min)	1 day	Less than 1 hr (1-30 min)	5 days	Less than 1 hr (1 - 30 min)	1 hr (31 - 60 min)	I did not play	Less than 1 hr (1 - 30 min)	1 day	Yes	5 to 15 mins	Yes	Yes	No	No	Once per day	1	Once per day	1	Once per day	1	Everyday	2.5	Everyday	2.5	Everyday	2.5	Everyday	2.5	Everyday	2.5	Everyday	2.5	3 to 6 times per wk	0.64	Everyday	2.5	More than once per day	2.5	Everyday	2.5	More than once per day	2.5	Everyday	2.5
Government	10	Male	Standard four	1 day	1 hr (31-60 min)	2 days	1 hr (31-60 min)	1 day	Less than 1 hr (1 - 30 min)	I did not watch	1 hr (31 - 60 min)	More than 2 hrs	2 days	No	Less than 5 min	Yes	No	No	No	3 to 6 times per wk	0.64	Never	0	Once per day	1	Never	0	More than once per day	2.5	Once per day	1	Once per day	1	Everyday	2.5	Once per day	1	Once per day	1	Once per day	1	Once per day	1	Never	0	Never	0	Once per day	1
Government	9	Female	Standard three	1 day	Less than 1 hr (1-30 min)	I did not play	I did not play	I did not do this	I did not do this	1 Less than 1 hr (1 - 30 min)	I did not play	Less than 1 hr (1 - 30 min)	1 day	Yes	5 to 15 mins	Yes	Yes	No	Yes	3 to 6 times per wk	0.64	Never	0	Never	0	Once per day	1	Never	0	Never	0	Once per day	1	Once per day	1	Once per day	1	Once per day	1	Once per day	1	Once per day	1	Once per day	1	Never	0	Never	0
Government	9	Male	Standard four	5 days	Less than 1 hr (1-30 min)	I did not play	I did not play	3 days	Less than 1 hr (1 - 30 min)	1 hr (31 - 60 min)	Less than 1 hr (1 - 30 min)	1 hr (31 - 60 min)	5 days	Yes	Less than 5 min	No	Yes	Yes	Yes	Everyday	2.5	Never	0	Everyday	2.5	More than once per day	2.5	Never	0	Never	0	Once per day	1	More than once per day	2.5	3 to 6 times per wk	0.64	Once or twice per wk	0.21	Once per day	1	3 to 6 times per wk	0.64	Never	0	Never	0	3 to 6 times per wk	0.64
Government	10	Female	Standard five	1 day	1 hr (31-60 min)	2 days	1-2 hrs	4 days	1 hr (31 - 60 min)	1 hr (31 - 60 min)	1 hr (31 - 60 min)	1 hr (31 - 60 min)	3 days	Yes	Less than 5 min	No	No	Yes	No	Once per day	1	Once per day	1	Once per day	1	Everyday	2.5	Once per day	1	More than once per day	2.5	More than once per day	2.5	Everyday	2.5	Everyday	2.5	More than once per day	2.5	Once per day	1	Everyday	2.5	Never	0	Never	0	More than once per day	2.5
Government	10	Female	Standard three	I did not watch	I did not watch	I did not play	I did not play	I did not do this	I did not do this	I did not watch	I did not play	I did not	I did not participate	Yes	16 - 30 mins	No	No	Yes	Yes					Never	0	Once per day	1	3 to 6 times per wk	0.64	Once per day	1	More than once per day	2.5	Never	0	Everyday	2.5	Once per day	1	Once per day	1	Once per day	1			Never	0	Never	0
Government	11	Male	Standard five	3 days	Less than 1 hr (1-30 min)	5 days	Less than 1 hr (1-30 min)	3 days	Less than 1 hr (1 - 30 min)	More than 2 hrs	More than 2 hrs	I did not	5 days	Yes	Less than 5 min	No	No	Yes	Yes	Once per day	1	Never	0	Everyday	2.5	Once per day	1	Everyday	2.5	More than once per day	2.5	Once per day	1	Everyday	2.5	Everyday	2.5	Everyday	2.5	Everyday	2.5	Once per day	1	More than once per day	2.5	Never	0	Never	0
Government	10	Male	Standard four	5 days	Less than 1 hr (1-30 min)	1 day	Less than 1 hr (1-30 min)	5 days	1 hr (31 - 60 min)	1 hr (31 - 60 min)	I did not play	Less than 1 hr (1 - 30 min)	5 days	No		No	Yes	Yes	Yes	More than once per day	2.5	Once per day	1	Everyday	2.5	Everyday	2.5	Everyday	2.5	Everyday	2.5			More than once per day	2.5	Everyday	2.5	Everyday	2.5	3 to 6 times per wk	0.64	Everyday	2.5	Everyday	2.5	Everyday	2.5	Never	0
Government	10	Male	Standard five	2 days	Less than 1 hr (1-30 min)	5 days	I did not play	I did not do this	I did not do this	1 to 2 hrs	1 to 2 hrs	I did not	1 day	Yes	5 to 15 mins	Yes	Yes	Yes	Yes	Everyday	2.5	Never	0	More than once per day	2.5	More than once per day	2.5	Never	0	Everyday	2.5	Everyday	2.5	Everyday	2.5	Once per day	1	Everyday	2.5	Never	0	Everyday	2.5	Never	0	Never	0	Everyday	2.5
Government	10	Female	Standard four	5 days	More than 2 hrs	I did not play	I did not play	3 days	Less than 1 hr (1 - 30 min)	1 Less than 1 hr (1 - 30 min)	I did not play	I did not	5 days	Yes	5 to 15 mins	No	No	Yes	No	3 to 6 times per wk	0.64	Once per day	1	Everyday	2.5	3 to 6 times per wk	0.64	Once per day	1	3 to 6 times per wk	0.64	3 to 6 times per wk	0.64	Everyday	2.5	Once or twice per wk	0.21	Once or twice per wk	0.21	Never	0	More than once per day	2.5	Once or twice per wk	0.21	Never	0	Never	0
Government	10	Male	Standard three	5 days	I did not watch	I did not play	I did not play	3 days	Less than 1 hr (1 - 30 min)	I did not watch	I did not play	Less than 1 hr (1 - 30 min)	I did not participate	Yes	31 mins to 1 hr	No	No	Yes	Yes	3 to 6 times per wk	0.64	Never	0	Everyday	2.5	Never	0	Once per day	1	Once or twice per wk	0.21	Once or twice per wk	0.21	Everyday	2.5	Once or twice per wk	0.21	Everyday	2.5	Once or twice per wk	0.21	Once or twice per wk	0.21	Once per day	1	Once per day	1	Never	0
Government	10	Female	Standard five	5 days	1-2 hrs	I did not play	I did not play	2 days	More than 2 hrs	I did not watch	I did not play	1 hr (31 - 60 min)	5 days	No		No	Yes	Yes	Yes	More than once per day	2.5	Once or twice per wk	0.21	Once per day	1	Once per day	1	Once per day	1	Once or twice per wk	0.21	Once or twice per wk	0.21	Everyday	2.5	Once per day	1	Once per day	1	Once or twice per wk	0.21	Everyday	2.5	More than once per day	2.5	More than once per day	2.5	Once or twice per wk	0.21
Government	11	Male	Standard six	3 days	1 hr (31-60 min)	I did not play	I did not play	I did not do this	I did not do this	1 to 2 hrs	1 to 2 hrs	I did not	I did not participate	Yes	16 - 30 mins	Yes	Yes	Yes	Yes	Once per day	1	More than once per day	2.5	Once per day	1	3 to 6 times per wk	0.64	Never	0	More than once per day	2.5	3 to 6 times per wk	0.64	3 to 6 times per wk	0.64	Everyday	2.5	Never	0	Never	0	Everyday	2.5	Never	0	Once per day	1	Never	0
Government	11	Female	Standard six	3 days	More than 2 hrs	I did not play	I did not play	1 day	1 to 2 hrs	More than 2 hrs	I did not play	More than 2 hrs	I did not participate	No		No	No	No	No	More than once per day	2.5	Once per day	1	Once or twice per wk	0.21	Once per day	1	Once or twice per wk	0.21	Once per day	1	Once per day	1	Once per day	1	Once or twice per wk	0.21	Once or twice per wk	0.21	Once per day	1	Once or twice per wk	0.21	Once per day	1	Once per day	1	Once per day	1
Government	9	Male	Standard three	I did not watch	I did not watch	1 day	Less than 1 hr (1-30 min)	2 days	1 to 2 hrs	I did not watch	I did not play	1 to 2 hrs	I did not participate	Yes	Less than 5 min	Yes	Yes	No	Yes	Never	0	Once or twice per wk	0.21	Once per day	1	Never	0	Once or twice per wk	0.21	Once or twice per wk	0.21	Never	0	Once per day	1	Never	0	Once or twice per wk	0.21	Never	0	Once or twice per wk	0.21	Never	0	Never	0	Never	0
Government	11	Female	Standard five	5 days	More than 2 hrs	I did not play	More than 2 hrs	2 days	1 to 2 hrs	1 Less than 1 hr (1 - 30 min)	1 to 2 hrs	Less than 1 hr (1 - 30 min)	4 days	No		No	Yes	No	Yes	Everyday	2.5	Once per day	1	More than once per day	2.5	Once or twice per wk	0.21	More than once per day	2.5	Once per day	1	More than once per day	2.5	Once per day	1	Once per day	1	Once or twice per wk	0.21	3 to 6 times per wk	0.64	Everyday	2.5	Once or twice per wk	0.21	Never	0	Everyday	2.5
Government	9	Male	Standard three	I did not watch	I did not watch	I did not play	I did not play	I did not do this	I did not do this	I did not watch	I did not play	1 hr (31 - 60 min)	5 days	Yes	Less than 5 min	Yes	Yes	No	No	Everyday	2.5	Never	0	Everyday	2.5	Once or twice per wk	0.21	3 to 6 times per wk	0.64	Everyday	2.5	Once per day	1	Once or twice per wk	0.21	Everyday	2.5	Once or twice per wk	0.21	Once or twice per wk	0.21	3 to 6 times per wk	0.64	Never	0	Everyday	2.5	Once per day	1
Government	11	Male	Standard six	4 days	More than 2 hrs	I did not play	I did not play	I did not do this	I did not do this	1 to 2 hrs	I did not play	I did not	I did not participate	No		No	No	Yes	Yes	Once per day	1	Once per day	1	3 to 6 times per wk	0.64	Once per day	1	More than once per day	2.5	3 to 6 times per wk	0.64	Once per day	1	Everyday	2.5	Once per day	1	More than once per day	2.5	More than once per day	2.5	Once per day	1	More than once per day	2.5	Once per day	1	Once per day	1
Government	10	Male	Standard five	2 days	1-2 hrs	I did not play	I did not play	1 day	1 to 2 hrs	More than 2 hrs	I did not play	1 to 2 hrs	5 days	No		No	No	Yes	No	Once per day	1	Once per day	1	Everyday	2.5	Everyday	2.5	Never	0	Once per day	1	Never	0	Never	0	More than once per day	2.5	Once or twice per wk	0.21	Once or twice per wk	0.21	Once per day	1	Never	0	Never	0	Once per day	1
Government	11	Female	Standard five	5 days	More than 2 hrs	5 days	1-2 hrs	5 days	I did not do this	1 to 2 hrs	1 to 2 hrs	I did not	5 days	No		No	No	Yes	Yes	Everyday	2.5	Once per day	1	More than once per day	2.5	Once per day	1	Everyday	2.5	More than once per day	2.5	Everyday	2.5	Once per day	1	Never	0	Once per day	1	Once per day	1	Once per day	1	Never	0	Never	0	Once per day	1
Government	9	Male	Standard three	3 days	Less than 1 hr (1-30 min)	I did not play	Less than 1 hr (1-30 min)	5 days	1 hr (31 - 60 min)	I did not watch	I did not play	Less than 1 hr (1 - 30 min)	I did not participate	Yes	Less than 5 min	No	No	Yes	No	Never	0	Never	0	Once per day	1	Never	0	Never	0	Once per day	1	More than once per day	2.5	Never	0	Never	0	Everyday	2.5	Once or twice per wk	0.21	Never	0	Once or twice per wk	0.21	Never	0	Once per day	1
Government	11	Male	Standard five	I did not watch	I did not watch	I did not play	I did not play	3 days	Less than 1 hr (1 - 30 min)	1 Less than 1 hr (1 - 30 min)	Less than 1 hr (1 - 30 min)	I did not	5 days	No		Yes	No	Yes	Yes	More than once per day	2.5	Once per day	1	Once or twice per wk	0.21	Never	0	Once per day	1	3 to 6 times per wk	0.64	Once or twice per wk	0.21	Everyday	2.5	3 to 6 times per wk	0.64	Once per day	1	Once per day	1	Once per day	1	Never	0	Once per day	1	3 to 6 times per wk	0.64
Government	11	Male	Standard six	5 days	More than 2 hrs	I did not play	I did not play	5 days	Less than 1 hr (1 - 30 min)	More than 2 hrs	I did not play	1 to 2 hrs	1 day	Yes	Less than 5 min	No	Yes	Yes	Yes	More than once per day	2.5	More than once per day	2.5	Once per day	1	More than once per day	2.5	Once or twice per wk	0.21	Once per day	1	Once per day	1	Once per day	1	More than once per day	2.5	3 to 6 times per wk	0.64	Once or twice per wk	0.21	3 to 6 times per wk	0.64	Once per day	1	Once per day	1	Once or twice per wk	0.21
Government	11	Female	Standard five	5 days	1-2 hrs	3 days	1 hr (31-60 min)	5 days	1 hr (31 - 60 min)	1 to 2 hrs	1 hr (31 - 60 min)	1 to 2 hrs	5 days	No		Yes	Yes	Yes	Yes	Everyday	2.5	3 to 6 times per wk	0.64	Everyday	2.5	Everyday	2.5	Once per day	1	Everyday	2.5	Once per day	1	More than once per day	2.5	Once per day	1	Everyday	2.5	Everyday	2.5	Everyday	2.5	Once per day	1	Everyday	2.5	Everyday	2.5
Government	11	Female	Standard five	5 days	1-2 hrs	5 days	More than 2 hrs	3 days	More than 2 hrs	1 to 2 hrs	1 to 2 hrs	1 to 2 hrs	3 days	No		No	No	Yes	Yes	Everyday	2.5	Once per day	1	Everyday	2.5	Everyday	2.5	Once per day	1	Once per day	1	Once per day	1	Once per day	1	Once per day	1	More than once per day	2.5	Once per day	1	Once per day	1	Never	0	Never	0	Once per day	1
Government	11	Female	Standard five	5 days	1-2 hrs	2 days	1-2 hrs	1 day	More than 2 hrs	More than 2 hrs	More than 2 hrs	1 to 2 hrs	5 days	No		No	Yes	Yes	No	More than once per day	2.5	Once per day	1	Once per day	1	More than once per day	2.5	Once or twice per wk	0.21	Once per day	1	More than once per day	2.5	More than once per day	2.5	Once per day	1	Once per day	1	Once per day	1	Once per day	1	More than once per day	2.5	Once per day	1	Once or twice per wk	0.21
Government	10	Female	Standard three	5 days	1-2 hrs	I did not play	I did not play	1 day	1 hr (31 - 60 min)	1 Less than 1 hr (1 - 30 min)	I did not play	I did not	1 day	No		No	Yes	Yes	Yes	Once per day	1	Never	0	Once or twice per wk	0.21	Once or twice per wk	0.21	3 to 6 times per wk	0.64	Once per day	1	More than once per day	2.5	Once per day	1	3 to 6 times per wk	0.64	More than once per day	2.5	Once per day	1	More than once per day	2.5	Never	0	Once per day	1	Never	0
Government	11	Male	Standard five	2 days	Less than 1 hr (1-30 min)	I did not play	I did not play	4 days	1 to 2 hrs	More than 2 hrs	I did not play	1 to 2 hrs	5 days	No		No	Yes	Yes	Yes	Once per day	1	Once per day	1	Once or twice per wk	0.21	Everyday	2.5	Once per day	1	Once or twice per wk	0.21	Once per day	1	Everyday	2.5	Once per day	1	Once per day	1	Once or twice per wk	0.21	Once or twice per wk	0.21	Once per day	1	Never	0	Once or twice per wk	0.21
Government	11	Female	Standard six	I did not watch	I did not watch	I did not play	I did not play	3 days	Less than 1 hr (1 - 30 min)	More than 2 hrs	I did not play	Less than 1 hr (1 - 30 min)	I did not participate	No		No	Yes	No	No	Never	0	Once per day	1	Everyday	2.5	Never	0	More than once per day	2.5	Once or twice per wk	0.21	Once or twice per wk	0.21	Everyday	2.5	3 to 6 times per wk	0.64	More than once per day	2.5	Once or twice per wk	0.21	Once per day	1	Once per day	1	Once or twice per wk	0.21	Everyday	2.5
Government	9	Male	Standard three	5 days	1 hr (31-60 min)	5 days	1-2 hrs	2 days	1 hr (31 - 60 min)	1 hr (31 - 60 min)	I did not play	More than 2 hrs	2 days	Yes	16 - 30 mins	No	No	Yes	No			Never	0	Once per day	1	Once or twice per wk	0.21			More than once per day	2.5	Never	0	Once per day	1	Once per day	1	3 to 6 times per wk	0.64	Once per day	1	Once per day	1	Once per day	1	Never	0	Never	0
Government	9	Male	Standard three	I did not watch	I did not watch	I did not play	I did not play	3 days	1 hr (31 - 60 min)	I did not watch	I did not play	I did not	4 days	Yes	31 mins to 1 hr	No	No	Yes	Yes	Never	0	Never	0	3 to 6 times per wk	0.64	Never	0	Never	0	3 to 6 times per wk	0.64	Never	0	Never	0	Never	0	Never	0	Never	0	Never	0	Never	0	Never	0	Never	0
Government	10	Female	Standard five	5 days	More than 2 hrs	I did not play	I did not play	5 days	1 hr (31 - 60 min)	I did not watch	I did not play	I did not	I did not participate	No		No	Yes	Yes	No	Everyday	2.5	Everyday	2.5	Once per day	1	More than once per day	2.5	Once per day	1	Once per day	1	Everyday	2.5	Everyday	2.5	Everyday	2.5	Once per day	1	Everyday	2.5	Everyday	2.5	Once per day	1	Never	0	Everyday	2.5
Government	11	Female	Standard five	5 days	More than 2 hrs	I did not play	I did not play	2 days	1 to 2 hrs	More than 2 hrs	I did not play	1 to 2 hrs	5 days	Yes	5 to 15 mins	Yes	Yes	Yes	Yes	Everyday	2.5	Once per day	1	Everyday	2.5	More than once per day	2.5	Everyday	2.5	More than once per day	2.5	Everyday	2.5	Everyday	2.5	Everyday	2.5	More than once per day	2.5	More than once per day	2.5	Once or twice per wk	0.21	Once per day	1	Never	0	Once per day	1
Government	10	Female	Standard three	5 days	1-2 hrs	I did not play	I did not play	1 day	1 hr (31 - 60 min)	More than 2 hrs	I did not play	I did not	2 days	No		No	Yes	Yes	Yes	Never	0	Never	0	Once or twice per wk	0.21	Once or twice per wk	0.21	More than once per day	2.5	More than once per day	2.5	Once per day	1	Once per day	1	Once per day	1	Once per day	1	Once or twice per wk	0.21	Never	0	3 to 6 times per wk	0.64	Once or twice per wk	0.21	Never	0
Government	10	Male	Standard three	I did not watch	I did not watch	I did not play	I did not play	4 days	1 to 2 hrs	1 to 2 hrs	I did not play	Less than 1 hr (1 - 30 min)	4 days	No		Yes	Yes	Yes	Yes	Once per day	1	3 to 6 times per wk	0.64	Never	0	Once or twice per wk	0.21	Once per day	1	More than once per day	2.5	3 to 6 times per wk	0.64	Once or twice per wk	0.21	Once or twice per wk	0.21	Once or twice per wk	0.21	Once per day	1	Once per day	1	Once per day	1	Everyday	2.5	Never	0
Government	11	Female	Standard five	5 days	More than 2 hrs	I did not play	I did not play	1 day	1 to 2 hrs	More than 2 hrs	I did not play	1 to 2 hrs	5 days	No		Yes	Yes	Yes	Yes	Everyday	2.5	Once per day	1	Everyday	2.5	More than once per day	2.5	Once per day	1	Once per day	1	Once per day	1	Once per day	1	Everyday	2.5	More than once per day	2.5	Once per day	1	Once or twice per wk	0.21	Once per day	1	Never	0	Once per day	1
Government	11	Female	Standard six	I did not watch	I did not watch	I did not play	I did not play	I did not do this	I did not do this	I did not watch	I did not play	More than 2 hrs	I did not participate	No		Yes	Yes	Yes	Yes	Once per day	1	Never	0	Once per day	1	Once per day	1	Once per day	1	Once or twice per wk	0.21	Once or twice per wk	0.21	Once per day	1	Once or twice per wk	0.21	Once or twice per wk	0.21	More than once per day	2.5	3 to 6 times per wk	0.64	More than once per day	2.5	Never	0	More than once per day	2.5
Government	9	Female	Standard three	3 days	1-2 hrs	I did not play	I did not play	1 day	1 hr (31 - 60 min)	1 to 2 hrs	I did not play	I did not	2 days	No		No	Yes	Yes	No	Once per day	1	Never	0	Once per day	1	Once per day	1	More than once per day	2.5	Never	0	More than once per day	2.5	More than once per day	2.5	Everyday	2.5	Everyday	2.5	Once or twice per wk	0.21	Once per day	1	3 to 6 times per wk	0.64	Never	0	Once per day	1
Government	11	Female	Standard six	3 days	More than 2 hrs	I did not play	I did not play	2 days	Less than 1 hr (1 - 30 min)	More than 2 hrs	I did not play	More than 2 hrs	I did not participate	Yes	5 to 15 mins	No	Yes	Yes	Yes	More than once per day	2.5	More than once per day	2.5	Once per day	1	Once per day	1	Once per day	1	Once per day	1	Once per day	1	Once per day	1	Once per day	1	Once per day	1	Once per day	1	Once per day	1	Once per day	1	Once per day	1	Once per day	1
Government	9	Female	Standard three	2 days	More than 2 hrs	I did not play	I did not play	2 days	Less than 1 hr (1 - 30 min)	1 to 2 hrs	I did not play	I did not	2 days	No		No	Yes	Yes	No	Once per day	1	Never	0	More than once per day	2.5	3 to 6 times per wk	0.64	Once or twice per wk	0.21	Once per day	1	Everyday	2.5	Once per day	1	Everyday	2.5	More than once per day	2.5	Once or twice per wk	0.21	More than once per day	2.5	Never	0	Never	0	3 to 6 times per wk	0.64
Government	9	Female	Standard three	3 days	1 hr (31-60 min)	I did not play	I did not play	I did not do this	I did not do this	I did not watch	I did not play	I did not	1 day	No		No	Yes	Yes	Yes	Once per day	1	Never	0	Once per day	1	Never	0	Never	0	More than once per day	2.5	Never	0	More than once per day	2.5	3 to 6 times per wk	0.64	More than once per day	2.5	Once per day	1	More than once per day	2.5	Never	0	Never	0	Never	0
Government	9	Male	Standard three	I did not watch	I did not watch	2 days	Less than 1 hr (1-30 min)	3 days	1 hr (31 - 60 min)	1 Less than 1 hr (1 - 30 min)	I did not play	Less than 1 hr (1 - 30 min)	4 days	No		No	Yes	No	Yes	More than once per day	2.5	More than once per day	2.5	More than once per day	2.5	More than once per day	2.5	Never	0	Never	0	Never	0	Once per day	1	Never	0	Never	0	Never	0	Once per day	1	Never	0	Never	0	Never	0
Government	9	Female	Standard three	5 days	1-2 hrs	I did not play	I did not play	3 days	Less than 1 hr (1 - 30 min)	1 to 2 hrs	I did not play	Less than 1 hr (1 - 30 min)	I did not participate	No		No	Yes	Yes	Yes	More than once per day	2.5	Once or twice per wk	0.21	Once per day	1	Once per day	1	Once per day	1	Once or twice per wk	0.21	Everyday	2.5	Once per day	1	Once per day	1	Once per day	1	Once or twice per wk	0.21	More than once per day	2.5	More than once per day	2.5	Everyday	2.5	Once or twice per wk	0.21
Government	9	Male	Standard three	2 days	1-2 hrs	I did not play	I did not play	2 days	More than 2 hrs	1 Less than 1 hr (1 - 30 min)	I did not play	Less than 1 hr (1 - 30 min)	3 days	Yes	16 - 30 mins	No	Yes	Yes	No	Never	0	Never	0	Once per day	1	More than once per day	2.5	Once per day	1	Once per day	1	More than once per day	2.5	Once per day	1	Never	0	Once per day	1	Once per day	1	Once per day	1	Once per day	1	Never	0	Once per day	1
Government	9	Male	Standard three	5 days	1 hr (31-60 min)	I did not play	I did not play	3 days	More than 2 hrs	1 hr (31 - 60 min)	I did not play	Less than 1 hr (1 - 30 min)	2 days	No		No	Yes	Yes	No	Once per day	1	Never	0	3 to 6 times per wk	0.64	Once per day	1	Never	0	Once or twice per wk	0.21	Once or twice per wk	0.21	Once per day	1	3 to 6 times per wk	0.64	Once or twice per wk	0.21	Never	0	Never	0	Once or twice per wk	0.21	Never	0	Never	0
Government	9	Male	Standard three	I did not watch	I did not watch	I did not play	I did not play	3 days	1 to 2 hrs	1 Less than 1 hr (1 - 30 min)	I did not play	1 to 2 hrs	4 days	Yes	16 - 30 mins	No	No	Yes	Yes	Once per day	1	Once per day	1	Once per day	1	Once per day	1	Never	0	Never	0	Once per day	1	Never	0	Never	0	Once per day	1	Never	0	Once per day	1	Never	0	Never	0	Never	0
Government	11	Female	Standard six	5 days	More than 2 hrs	I did not play	I did not play	I did not do this	I did not do this	1 Less than 1 hr (1 - 30 min)	I did not play	I did not	1 day	No		Yes	Yes	Yes	No	Everyday	2.5	Never	0	3 to 6 times per wk	0.64	Never	0	Once per day	1	Never	0	Once per day	1	3 to 6 times per wk	0.64	Once or twice per wk	0.21	3 to 6 times per wk	0.64	Never	0	Everyday	2.5	Never	0	Never	0	Once or twice per wk	0.21
Government	9	Male	Standard three	3 days	Less than 1 hr (1-30 min)	I did not play	I did not play	I did not do this	I did not do this	I did not watch	I did not play	I did not	I did not participate	Yes	Less than 5 min	No	Yes	No	No	Once or twice per wk	0.21	Never	0	Never	0	Once or twice per wk	0.21	Never	0	3 to 6 times per wk	0.64	Once or twice per wk	0.21	Once per day	1	Once per day	1	Once per day	1	Never	0	Never	0	Never	0	Never	0	3 to 6 times per wk	0.64
Government	9	Male	Standard three	1 day	1-2 hrs	I did not play	I did not play	I did not do this	1 to 2 hrs	I did not watch	I did not play	I did not	I did not participate	Yes	Less than 5 min	No	No	Yes	No	3 to 6 times per wk	0.64	Never	0	3 to 6 times per wk	0.64	Everyday	2.5	Never	0	Never	0	Never	0	Once or twice per wk	0.21	Never	0	Once or twice per wk	0.21	Once or twice per wk	0.21	Never	0	More than once per day	2.5	Never	0	Never	0
Government	10	Female	Standard five	I did not watch	I did not watch	I did not play	I did not play	I did not do this	I did not do this	I did not watch	I did not play	1 to 2 hrs	5 days	No		No	No	Yes	Yes	3 to 6 times per wk	0.64	Never	0	Once per day	1	Once per day	1	Once or twice per wk	0.21	Never	0	Once or twice per wk	0.21	Never	0	Once or twice per wk	0.21	Once or twice per wk	0.21	Once or twice per wk	0.21	More than once per day	2.5	Never	0	Never	0	Once or twice per wk	0.21
Government	10	Female	Standard five	5 days	Less than 1 hr (1-30 min)	I did not play	I did not play	1 day	I did not do this	1 to 2 hrs	I did not play	I did not	3 days	Yes	31 mins to 1 hr	Yes	Yes	Yes	Yes	Once per day	1	More than once per day	2.5	More than once per day	2.5	Never	0	Everyday	2.5	More than once per day	2.5	3 to 6 times per wk	0.64	More than once per day	2.5	Once or twice per wk	0.21	Never	0	Once or twice per wk	0.21	3 to 6 times per wk	0.64	More than once per day	2.5	Once per day	1	Everyday	2.5
Government	10	Male	Standard three	5 days	1 hr (31-60 min)	5 days	1 hr (31-60 min)	4 days	1 hr (31 - 60 min)	1 hr (31 - 60 min)	1 hr (31 - 60 min)	1 hr (31 - 60 min)	2 days	No		No	No	Yes	No	Once or twice per wk	0.21	Never	0	Once per day	1	Once per day	1	Never	0	Once or twice per wk	0.21	3 to 6 times per wk	0.64	More than once per day	2.5	More than once per day	2.5	3 to 6 times per wk	0.64	Once or twice per wk	0.21	Everyday	2.5	Everyday	2.5	More than once per day	2.5	More than once per day	2.5
Government	10	Female	Standard five	5 days	More than 2 hrs	2 days	1-2 hrs	1 day	More than 2 hrs	More than 2 hrs	More than 2 hrs	1 to 2 hrs	5 days	No		No	Yes	Yes	No	More than once per day	2.5	Once per day	1	Once per day	1	More than once per day	2.5	Once or twice per wk	0.21	More than once per day	2.5	Once or twice per wk	0.21	Everyday	2.5	Everyday	2.5	Once or twice per wk	0.21	Once or twice per wk	0.21	Once or twice per wk	0.21	Once or twice per wk	0.21	Once or twice per wk	0.21	Never	0
Government	11	Male	Standard six	5 days	More than 2 hrs	I did not play	I did not play	I did not do this	I did not do this	More than 2 hrs	I did not play	I did not	I did not participate	Yes	31 mins to 1 hr	No	Yes	No	Yes	3 to 6 times per wk	0.64	Once per day	1	3 to 6 times per wk	0.64	More than once per day	2.5	More than once per day	2.5	Once or twice per wk	0.21	Once per day	1	Once per day	1	Once per day	1	Everyday	2.5	3 to 6 times per wk	0.64	Never	0	Once per day	1	Never	0	Once per day	1
Government	9	Male	Standard three	3 days	More than 2 hrs	4 days	1-2 hrs	4 days	More than 2 hrs	1 to 2 hrs	1 hr (31 - 60 min)	1 hr (31 - 60 min)	1 day	Yes	5 to 15 mins	Yes	Yes	Yes	Yes	Once or twice per wk	0.21	Everyday	2.5	Everyday	2.5	3 to 6 times per wk	0.64	Once or twice per wk	0.21	Everyday	2.5	Once or twice per wk	0.21	Everyday	2.5	3 to 6 times per wk	0.64	3 to 6 times per wk	0.64	3 to 6 times per wk	0.64	3 to 6 times per wk	0.64	Once or twice per wk	0.21	Once or twice per wk	0.21	Once or twice per wk	0.21
Government	11	Female	Standard six	3 days	1 hr (31-60 min)	I did not play	I did not play	3 days	Less than 1 hr (1 - 30 min)	More than 2 hrs	I did not play	1 to 2 hrs	I did not participate	No		No	Yes	No	No	Never	0	Never	0	More than once per day	2.5	Never	0	More than once per day	2.5	Once per day	1	Once per day	1	Once per day	1	3 to 6 times per wk	0.64	More than once per day	2.5	Once per day	1	Once per day	1	Never	0	Once or twice per wk	0.21	Once per day	1
Government	10	Male	Standard three	I did not watch	I did not watch	I did not play	I did not play	2 days	1 hr (31 - 60 min)	I did not watch	I did not play	I did not	4 days	Yes	31 mins to 1 hr	No	No	No	Yes	Never	0	Never	0	Once or twice per wk	0.21	Never	0	3 to 6 times per wk	0.64	3 to 6 times per wk	0.64	Never	0	Once or twice per wk	0.21	Never	0	Never	0	Never	0	Never	0	Never	0	Never	0	Never	0
Government	11	Male	Standard five	2 days	1-2 hrs	I did not play	I did not play	3 days	1 to 2 hrs	More than 2 hrs	I did not play	1 to 2 hrs	5 days	No		No	No	Yes	No	Once per day	1	Once or twice per wk	0.21	More than once per day	2.5	Everyday	2.5	Never	0	Once per day	1	Once per day	1			More than once per day	2.5	More than once per day	2.5	Once per day	1	More than once per day	2.5	Never	0	Never	0	Once per day	1
Government	10	Female	Standard five	5 days	Less than 1 hr (1-30 min)	3 days	1-2 hrs	4 days	1 to 2 hrs	1 Less than 1 hr (1 - 30 min)	1 hr (31 - 60 min)	1 to 2 hrs	5 days	No		Yes	Yes	Yes	Yes	Once per day	1	Once or twice per wk	0.21	Once per day	1	3 to 6 times per wk	0.64	Once per day	1	Once per day	1	Everyday	2.5	Once per day	1	Once or twice per wk	0.21	Once or twice per wk	0.21	3 to 6 times per wk	0.64	Once per day	1	Everyday	2.5	3 to 6 times per wk	0.64	Once or twice per wk	0.21
Government	9	Male	Standard three	I did not watch	I did not watch	I did not play	I did not play	I did not do this	I did not do this	I did not watch	I did not play	1 hr (31 - 60 min)	5 days	No		Yes	Yes	No	No	More than once per day	2.5	Never	0	Once or twice per wk	0.21	Once or twice per wk	0.21	Once per day	1	Once per day	1	Never	0	Everyday	2.5	Once per day	1	3 to 6 times per wk	0.64	Never	0	Once per day	1	Once per day	1	More than once per day	2.5	Never	0
Government	11	Male	Standard six	5 days	More than 2 hrs	I did not play	I did not play	I did not do this	I did not do this	More than 2 hrs	I did not play	I did not	I did not participate	Yes	5 to 15 mins	Yes	No	Yes	No	3 to 6 times per wk	0.64	Once or twice per wk	0.21	3 to 6 times per wk	0.64	3 to 6 times per wk	0.64	3 to 6 times per wk	0.64	3 to 6 times per wk	0.64	3 to 6 times per wk	0.64	Everyday	2.5	Once per day	1	3 to 6 times per wk	0.64	3 to 6 times per wk	0.64	Once or twice per wk	0.21	3 to 6 times per wk	0.64	Never	0	Once or twice per wk	0.21
Government	9	Female	Standard three	1 day	1-2 hrs	I did not play	I did not play	2 days	1 hr (31 - 60 min)	1 to 2 hrs	More than 2 hrs	1 to 2 hrs	2 days	No		No	Yes	Yes	No	3 to 6 times per wk	0.64	Once or twice per wk	0.21	Once or twice per wk	0.21	Once or twice per wk	0.21	Once or twice per wk	0.21	Once or twice per wk	0.21	Once or twice per wk	0.21	Once or twice per wk	0.21	Once or twice per wk	0.21	Once or twice per wk	0.21	Once or twice per wk	0.21	Once per day	1	Once or twice per wk	0.21	Once or twice per wk	0.21	Once or twice per wk	0.21
Government	10	Female	Standard five	5 days	More than 2 hrs	I did not play	I did not play	I did not do this	I did not do this	More than 2 hrs	I did not play	1 hr (31 - 60 min)	I did not participate	No		No	Yes	Yes	Yes	More than once per day	2.5	Once or twice per wk	0.21	Once per day	1	Everyday	2.5	Once per day	1	More than once per day	2.5	Once per day	1	More than once per day	2.5	Everyday	2.5	Everyday	2.5	Once or twice per wk	0.21	Everyday	2.5	Once per day	1	Never	0	Once or twice per wk	0.21
Government	9	Female	Standard three	5 days	More than 2 hrs	I did not play	I did not play	5 days	Less than 1 hr (1 - 30 min)	1 to 2 hrs	I did not play	1 to 2 hrs	2 days	No		No	No	Yes	No	Once or twice per wk	0.21	Never	0	More than once per day	2.5	3 to 6 times per wk	0.64	Never	0	Once per day	1	Never	0	Everyday	2.5	Everyday	2.5	Everyday	2.5	Once or twice per wk	0.21	Never	0	Once or twice per wk	0.21	Never	0	Once or twice per wk	0.21
Government	11	Male	Standard five	4 days	Less than 1 hr (1-30 min)	I did not play	I did not play	I did not do this	I did not do this	1 Less than 1 hr (1 - 30 min)	I did not play	Less than 1 hr (1 - 30 min)	I did not participate	Yes	16 - 30 mins	No	No	Yes	Yes	Once per day	1	Once per day	1	Once per day	1	Once per day	1	Once per day	1	More than once per day	2.5	Once per day	1	More than once per day	2.5	More than once per day	2.5	More than once per day	2.5	Once per day	1	More than once per day	2.5	Once per day	1	Once per day	1	Once per day	1
Government	11	Male	Standard six	I did not watch	I did not watch	I did not play	I did not play	1 day	1 to 2 hrs	I did not watch	I did not play	Less than 1 hr (1 - 30 min)	5 days	No		Yes	No	Yes	Yes	Once or twice per wk	0.21	Once or twice per wk	0.21	Once or twice per wk	0.21	3 to 6 times per wk	0.64	Once per day	1	Once or twice per wk	0.21	Once or twice per wk	0.21	Once per day	1	3 to 6 times per wk	0.64	Everyday	2.5	3 to 6 times per wk	0.64	Once or twice per wk	0.21	3 to 6 times per wk	0.64	Once or twice per wk	0.21	3 to 6 times per wk	0.64
Government	11	Male	Standard five	4 days	Less than 1 hr (1-30 min)	I did not play	I did not play	2 days	I did not do this	1 Less than 1 hr (1 - 30 min)	I did not play	Less than 1 hr (1 - 30 min)	5 days	Yes	5 to 15 mins	No	No	Yes	Yes	Once per day	1	Once per day	1	Once per day	1	More than once per day	2.5	Once per day	1	Once per day	1	Once per day	1	More than once per day	2.5	Once per day	1	Once per day	1	Once per day	1	Never	0	Once per day	1	Once per day	1	Once per day	1
Government	11	Male	Standard six	5 days	More than 2 hrs	I did not play	I did not play	I did not do this	I did not do this	More than 2 hrs	More than 2 hrs	Less than 1 hr (1 - 30 min)	I did not participate	Yes	Less than 5 min	No	Yes	No	Yes	3 to 6 times per wk	0.64	Never	0	Once per day	1	Once or twice per wk	0.21	Once or twice per wk	0.21	Once or twice per wk	0.21	3 to 6 times per wk	0.64	Once or twice per wk	0.21	Everyday	2.5	Once or twice per wk	0.21	Once or twice per wk	0.21	More than once per day	2.5	More than once per day	2.5	Never	0	3 to 6 times per wk	0.64
Government	9	Male	Standard three	2 days	I did not watch	I did not play	I did not play	5 days	More than 2 hrs	I did not watch	1 to 2 hrs	Less than 1 hr (1 - 30 min)	1 day	Yes	31 mins to 1 hr	Yes	No	No	No	More than once per day	2.5	Once or twice per wk	0.21	Everyday	2.5	Once or twice per wk	0.21	Once per day	1	More than once per day	2.5	More than once per day	2.5	Everyday	2.5	Never	0	Everyday	2.5	Once per day	1	Once per day	1	More than once per day	2.5	Never	0	Never	0
Government	9	Male	Standard three	3 days	Less than 1 hr (1-30 min)	5 days	1 hr (31-60 min)	2 days	More than 2 hrs	1 hr (31 - 60 min)	1 to 2 hrs	I did not	5 days	Yes	Less than 5 min	Yes	Yes	No	Yes	Everyday	2.5	Everyday	2.5	Everyday	2.5	Never	0	Never	0	More than once per day	2.5	Everyday	2.5	Once or twice per wk	0.21	Once or twice per wk	0.21	Everyday	2.5	More than once per day	2.5	3 to 6 times per wk	0.64	Once per day	1	Everyday	2.5	Once or twice per wk	0.21
Government	11	Female	Standard six	3 days	1 hr (31-60 min)	1 day	Less than 1 hr (1-30 min)	1 day	Less than 1 hr (1 - 30 min)	I did not watch	Less than 1 hr (1 - 30 min)	More than 2 hrs	I did not participate	Yes	5 to 15 mins	Yes	No	Yes	Yes	Everyday	2.5	More than once per day	2.5	Everyday	2.5	More than once per day	2.5	Once per day	1	Once per day	1	Once or twice per wk	0.21	Never	0	Once or twice per wk	0.21	3 to 6 times per wk	0.64	Once or twice per wk	0.21	Once or twice per wk	0.21	Once or twice per wk	0.21	Once or twice per wk	0.21	3 to 6 times per wk	0.64
Government	10	Female	Standard four	5 days	1-2 hrs	2 days	1 hr (31-60 min)	5 days	1 to 2 hrs	More than 2 hrs	I did not play	More than 2 hrs	1 day	Yes	Less than 5 min	No	Yes	No	No	Once per day	1	More than once per day	2.5	Once per day	1	Never	0	Once per day	1	Never	0	Once per day	1	More than once per day	2.5	Never	0	More than once per day	2.5	Once per day	1	Once per day	1	More than once per day	2.5	Never	0	Never	0
Government	11	Male	Standard four	I did not watch	I did not watch	I did not play	I did not play	1 day	Less than 1 hr (1 - 30 min)	1 Less than 1 hr (1 - 30 min)	I did not play	Less than 1 hr (1 - 30 min)	I did not participate	Yes	Less than 5 min	Yes	No	Yes	No	Once per day	1	Once or twice per wk	0.21	Once or twice per wk	0.21	Everyday	2.5	Once per day	1	Once per day	1	Once per day	1	Once per day	1	Once per day	1	More than once per day	2.5	Once or twice per wk	0.21	Once per day	1	Everyday	2.5	Everyday	2.5	Everyday	2.5
Government	10	Female	Standard four	5 days	1-2 hrs	I did not play	I did not play	3 days	I did not do this	1 Less than 1 hr (1 - 30 min)	I did not play	I did not	I did not participate	Yes	31 mins to 1 hr	Yes	Yes	Yes	Yes	Once per day	1	Never	0	3 to 6 times per wk	0.64	Once per day	1	Once per day	1	More than once per day	2.5	Once per day	1	Everyday	2.5	Everyday	2.5	Everyday	2.5	Once per day	1	Once per day	1	Once per day	1	Never	0	Never	0
Government	10	Male	Standard five	I did not watch	I did not watch	I did not play	I did not play	3 days	Less than 1 hr (1 - 30 min)	1 to 2 hrs	I did not play	Less than 1 hr (1 - 30 min)	4 days	No		Yes	Yes	Yes	Yes	Once per day	1	Never	0	3 to 6 times per wk	0.64	Once per day	1	Never	0	Once per day	1	Never	0	More than once per day	2.5	Once per day	1	Once per day	1	Never	0	3 to 6 times per wk	0.64	Never	0	Never	0	Never	0
Government	9	Male	Standard three	5 days	Less than 1 hr (1-30 min)	5 days	Less than 1 hr (1-30 min)	5 days	1 hr (31 - 60 min)	1 Less than 1 hr (1 - 30 min)	Less than 1 hr (1 - 30 min)	More than 2 hrs	2 days	Yes	5 to 15 mins	No	Yes	Yes	No	3 to 6 times per wk	0.64	Everyday	2.5	Once per day	1	3 to 6 times per wk	0.64	More than once per day	2.5	More than once per day	2.5	More than once per day	2.5	Everyday	2.5	Everyday	2.5	3 to 6 times per wk	0.64	3 to 6 times per wk	0.64	Once or twice per wk	0.21	Once per day	1	Everyday	2.5	Once per day	1
Government	10	Male	Standard four	5 days	More than 2 hrs	I did not play	I did not play	I did not do this	I did not do this	More than 2 hrs	I did not play	I did not	5 days	Yes	16 - 30 mins	No	Yes	Yes	Yes	Everyday	2.5	Once per day	1	More than once per day	2.5	Once or twice per wk	0.21	Once per day	1	Once per day	1	Once per day	1	More than once per day	2.5	Once per day	1	Once or twice per wk	0.21	Once or twice per wk	0.21	Once per day	1	More than once per day	2.5	Never	0	Never	0
Government	9	Female	Standard three	1 day	More than 2 hrs	5 days	1 hr (31-60 min)	5 days	More than 2 hrs	More than 2 hrs	1 to 2 hrs	I did not	5 days	No		No	Yes	Yes	Yes	Once or twice per wk	0.21	Once per day	1	More than once per day	2.5	Once per day	1	Once or twice per wk	0.21	3 to 6 times per wk	0.64	3 to 6 times per wk	0.64	3 to 6 times per wk	0.64	Once per day	1	3 to 6 times per wk	0.64	Once per day	1	More than once per day	2.5	3 to 6 times per wk	0.64	More than once per day	2.5	Once or twice per wk	0.21
Government	11	Female	Standard six	5 days	1-2 hrs	1 day	1-2 hrs	I did not do this	I did not do this	1 to 2 hrs	I did not play	I did not	I did not participate	Yes	16 - 30 mins	No	Yes	Yes	No	Once per day	1	Once or twice per wk	0.21	More than once per day	2.5	Once per day	1	Once per day	1	Once or twice per wk	0.21	Once per day	1	3 to 6 times per wk	0.64	Once per day	1	Once or twice per wk	0.21	Once or twice per wk	0.21	More than once per day	2.5	Once or twice per wk	0.21	Once or twice per wk	0.21	Once or twice per wk	0.21
Government	9	Male	Standard three	5 days	More than 2 hrs	I did not play	I did not play	I did not do this	I did not do this	I did not watch	I did not play	1 hr (31 - 60 min)	2 days	Yes	Less than 5 min	Yes	Yes	Yes	No	Everyday	2.5	Never	0	3 to 6 times per wk	0.64	Everyday	2.5	Once or twice per wk	0.21	Once or twice per wk	0.21	3 to 6 times per wk	0.64	Never	0	Once or twice per wk	0.21	Once or twice per wk	0.21	Never	0	Never	0	Once or twice per wk	0.21	Never	0	Once or twice per wk	0.21
Government	9	Female	Standard five	1 day	Less than 1 hr (1-30 min)	1 day	1-2 hrs	3 days	1 hr (31 - 60 min)	1 Less than 1 hr (1 - 30 min)	More than 2 hrs	Less than 1 hr (1 - 30 min)	3 days	Yes	5 to 15 mins	No	No	Yes	Yes	More than once per day	2.5	Once or twice per wk	0.21	Everyday	2.5	Once or twice per wk	0.21	Never	0	Once per day	1	Once or twice per wk	0.21	Everyday	2.5	Everyday	2.5	Once per day	1	Everyday	2.5	Everyday	2.5	Once per day	1	Once per day	1	Once or twice per wk	0.21
Government	11	Male	Standard five	5 days	1 hr (31-60 min)	1 day	1 hr (31-60 min)	2 days	1 to 2 hrs	1 to 2 hrs	I did not play	Less than 1 hr (1 - 30 min)	5 days	Yes	5 to 15 mins	Yes	Yes	Yes	Yes	Once per day	1	3 to 6 times per wk	0.64	3 to 6 times per wk	0.64	Once per day	1	Everyday	2.5	3 to 6 times per wk	0.64	Once per day	1	3 to 6 times per wk	0.64	More than once per day	2.5	3 to 6 times per wk	0.64	3 to 6 times per wk	0.64	3 to 6 times per wk	0.64	Never	0	3 to 6 times per wk	0.64	3 to 6 times per wk	0.64
Government	11	Male	Standard five	5 days	More than 2 hrs	5 days	Less than 1 hr (1-30 min)	3 days	1 hr (31 - 60 min)	1 hr (31 - 60 min)	1 hr (31 - 60 min)	1 hr (31 - 60 min)	I did not participate	Yes	16 - 30 mins	Yes	Yes	Yes	Yes	Everyday	2.5	Once per day	1	Everyday	2.5	Once or twice per wk	0.21	3 to 6 times per wk	0.64	Everyday	2.5	3 to 6 times per wk	0.64	Everyday	2.5	More than once per day	2.5	Once or twice per wk	0.21	Once or twice per wk	0.21	Once per day	1	Once per day	1	More than once per day	2.5	Once or twice per wk	0.21
Government	11	Male	Standard four	I did not watch	I did not watch	I did not play	I did not play	I did not do this	I did not do this	I did not watch	I did not play	I did not	I did not participate	No		No	No	Yes	No	Once or twice per wk	0.21	More than once per day	2.5	Once per day	1	More than once per day	2.5	3 to 6 times per wk	0.64	Never	0	Everyday	2.5	Once per day	1	Everyday	2.5	Everyday	2.5	3 to 6 times per wk	0.64	Once per day	1	Everyday	2.5	Never	0	Once per day	1
Government	10	Female	Standard four	4 days	1 hr (31-60 min)	I did not play	I did not play	2 days	1 hr (31 - 60 min)	1 to 2 hrs	I did not play	1 hr (31 - 60 min)	3 days	Yes	Less than 5 min	Yes	Yes	Yes	Yes	More than once per day	2.5	3 to 6 times per wk	0.64	Once or twice per wk	0.21	Never	0	Once per day	1	Once per day	1	More than once per day	2.5	More than once per day	2.5	Once per day	1	More than once per day	2.5	More than once per day	2.5	More than once per day	2.5			More than once per day	2.5	Once per day	1
Government	10	Female	Standard five	I did not watch	I did not watch	I did not play	I did not play	5 days	Less than 1 hr (1 - 30 min)	I did not watch	I did not play	Less than 1 hr (1 - 30 min)	1 day	Yes	5 to 15 mins	No	Yes	Yes	Yes	More than once per day	2.5	Once per day	1	More than once per day	2.5	Never	0	Once per day	1	Once per day	1	Once per day	1	Everyday	2.5	More than once per day	2.5	Everyday	2.5	Everyday	2.5	Never	0	Once per day	1	Never	0	Once per day	1
Government	11	Male	Standard five	3 days	Less than 1 hr (1-30 min)	I did not play	I did not play	4 days	More than 2 hrs	1 to 2 hrs	I did not play	1 to 2 hrs	3 days	Yes	16 - 30 mins	No	Yes	Yes	Yes	More than once per day	2.5	Once per day	1	More than once per day	2.5	More than once per day	2.5	Once per day	1	More than once per day	2.5	Once per day	1	3 to 6 times per wk	0.64	Once per day	1	Once per day	1	Never	0	More than once per day	2.5	Once per day	1	Never	0	Never	0
Government	10	Female	Standard five	1 day	1-2 hrs	5 days	Less than 1 hr (1-30 min)	I did not do this	I did not do this	More than 2 hrs	I did not play	I did not	5 days	Yes	5 to 15 mins	No	Yes	Yes	Yes	Once per day	1	3 to 6 times per wk	0.64	3 to 6 times per wk	0.64	Once or twice per wk	0.21	Once or twice per wk	0.21	Once per day	1	Once per day	1			Once or twice per wk	0.21	More than once per day	2.5	Once per day	1	3 to 6 times per wk	0.64	Everyday	2.5	Once per day	1	More than once per day	2.5
Government	9	Male	Standard four	4 days	1-2 hrs	1 day	Less than 1 hr (1-30 min)	4 days	More than 2 hrs	1 to 2 hrs	Less than 1 hr (1 - 30 min)	1 to 2 hrs	I did not participate	Yes	5 to 15 mins	Yes	Yes	No	Yes	Once or twice per wk	0.21	Once or twice per wk	0.21	Everyday	2.5	Once per day	1	Once per day	1	Once or twice per wk	0.21	Once per day	1	Everyday	2.5	Once or twice per wk	0.21	Once or twice per wk	0.21	Once or twice per wk	0.21	More than once per day	2.5	Never	0	Never	0	Never	0
Government	10	Male	Standard five	3 days	1 hr (31-60 min)	1 day	Less than 1 hr (1-30 min)	1 day	1 to 2 hrs	1 hr (31 - 60 min)	Less than 1 hr (1 - 30 min)	1 to 2 hrs	I did not participate	Yes	Less than 5 min	Yes	Yes	Yes	Yes	Once per day	1	Never	0	3 to 6 times per wk	0.64	Everyday	2.5	Once per day	1	Once per day	1	Once per day	1	Once per day	1	Never	0	Never	0	Once per day	1	Once per day	1	Never	0	Never	0	Never	0
Government	11	Female	Standard five	5 days	Less than 1 hr (1-30 min)	4 days	More than 2 hrs	3 days	Less than 1 hr (1 - 30 min)	1 Less than 1 hr (1 - 30 min)	More than 2 hrs	1 to 2 hrs	3 days	Yes	Less than 5 min	No	Yes	Yes	Yes	Everyday	2.5	Once or twice per wk	0.21	Everyday	2.5	Everyday	2.5	Everyday	2.5	Everyday	2.5	Everyday	2.5	Everyday	2.5	Once per day	1	Everyday	2.5	Everyday	2.5	Once or twice per wk	0.21	More than once per day	2.5	Once or twice per wk	0.21
Government	11	Female	Standard five	5 days	More than 2 hrs	4 days	1-2 hrs	5 days	1 hr (31 - 60 min)	I did not watch	I did not play	More than 2 hrs	5 days	Yes	5 to 15 mins	No	Yes	Yes	Yes	Once per day	1	More than once per day	2.5	Everyday	2.5	3 to 6 times per wk	0.64	Everyday	2.5	Once per day	1	Once or twice per wk	0.21	More than once per day	2.5	Everyday	2.5	Everyday	2.5	More than once per day	2.5	Once per day	1	Everyday	2.5	Never	0	Once per day	1
Government	11	Male	Standard four	5 days	1 hr (31-60 min)	I did not play	I did not play	I did not do this	I did not do this	1 hr (31 - 60 min)	1 hr (31 - 60 min)	1 hr (31 - 60 min)	1 day	Yes	Less than 5 min	No	Yes	No	No	Once per day	1	Everyday	2.5	Once per day	1	Never	0	Once per day	1	Once or twice per wk	0.21	3 to 6 times per wk	0.64	Never	0	Never	0	Once per day	1	Once per day	1	Never	0	Once per day	1	3 to 6 times per wk	0.64	Never	0
Government	9	Female	Standard four	1 day	1-2 hrs	2 days	1-2 hrs	3 days	1 to 2 hrs	More than 2 hrs	1 to 2 hrs	I did not	5 days	Yes	5 to 15 mins	No	Yes	Yes	Yes	Everyday	2.5	Once per day	1	3 to 6 times per wk	0.64	More than once per day	2.5	3 to 6 times per wk	0.64	Everyday	2.5	3 to 6 times per wk	0.64	Once per day	1	Once per day	1	3 to 6 times per wk	0.64	Once per day	1	Once per day	1	3 to 6 times per wk	0.64	Once or twice per wk	0.21	Once per day	1
Government	11	Male	Standard four	1 day	Less than 1 hr (1-30 min)	2 days	I did not play	I did not do this	I did not do this	1 Less than 1 hr (1 - 30 min)	Less than 1 hr (1 - 30 min)	I did not	1 day	Yes	Less than 5 min	No	No	Yes	Yes	Everyday	2.5	Everyday	2.5	Everyday	2.5	Everyday	2.5	Once or twice per wk	0.21	Once per day	1	Everyday	2.5	3 to 6 times per wk	0.64	Never	0	Everyday	2.5	Everyday	2.5	Everyday	2.5	Once or twice per wk	0.21	3 to 6 times per wk	0.64	Everyday	2.5
Government	10	Male	Standard four	5 days	More than 2 hrs	5 days	1 hr (31-60 min)	I did not do this	Less than 1 hr (1 - 30 min)	More than 2 hrs	I did not play	Less than 1 hr (1 - 30 min)	5 days	Yes	5 to 15 mins	No	Yes	Yes	Yes	Everyday	2.5	Never	0	Once per day	1	Everyday	2.5	Once per day	1	Everyday	2.5	Everyday	2.5	Everyday	2.5	Once per day	1	Everyday	2.5	Everyday	2.5	Once per day	1	Everyday	2.5	Once per day	1	Never	0
Government	10	Female	Standard four	5 days	1-2 hrs	I did not play	I did not play	I did not do this	I did not do this	1 hr (31 - 60 min)	I did not play	I did not	2 days	No		Yes	Yes	Yes	No	3 to 6 times per wk	0.64	Never	0	Once or twice per wk	0.21	Everyday	2.5	Once or twice per wk	0.21	Once per day	1	Once per day	1	More than once per day	2.5	3 to 6 times per wk	0.64	Everyday	2.5	Once or twice per wk	0.21	Once or twice per wk	0.21	Once or twice per wk	0.21	Never	0	Everyday	2.5
Government	11	Male	Standard four	5 days	More than 2 hrs	I did not play	I did not play	5 days	1 hr (31 - 60 min)	1 hr (31 - 60 min)	I did not play	More than 2 hrs	5 days	Yes	16 - 30 mins	No	Yes	Yes	No	Everyday	2.5	More than once per day	2.5	Once per day	1	Never	0	Never	0	Once or twice per wk	0.21	Once per day	1	Everyday	2.5	Everyday	2.5	Once per day	1	Never	0	Once or twice per wk	0.21	Everyday	2.5	Everyday	2.5	Everyday	2.5
Government	10	Male	Standard four	5 days	1 hr (31-60 min)	4 days	Less than 1 hr (1-30 min)	2 days	Less than 1 hr (1 - 30 min)	1 to 2 hrs	1 to 2 hrs	I did not	2 days	Yes	Less than 5 min	Yes	Yes	Yes	No	Never	0	Everyday	2.5	Everyday	2.5	Everyday	2.5	Everyday	2.5	Everyday	2.5	Everyday	2.5	Everyday	2.5	Once or twice per wk	0.21	Everyday	2.5	3 to 6 times per wk	0.64	Everyday	2.5	Once or twice per wk	0.21	Everyday	2.5	Everyday	2.5
Government	10	Female	Standard four	I did not watch	I did not watch	5 days	Less than 1 hr (1-30 min)	5 days	More than 2 hrs	I did not watch	I did not play	More than 2 hrs	5 days	Yes	5 to 15 mins	No	Yes	Yes	No	Once per day	1	Once per day	1	Once per day	1	Everyday	2.5	Once per day	1	Everyday	2.5	Once per day	1	Everyday	2.5	Once per day	1	More than once per day	2.5	Everyday	2.5	Never	0	Once per day	1	Never	0	Never	0
Government	10	Male	Standard three	2 days	1 hr (31-60 min)	2 days	1 hr (31-60 min)	5 days	1 hr (31 - 60 min)	I did not watch	Less than 1 hr (1 - 30 min)	1 hr (31 - 60 min)	2 days	Yes	31 mins to 1 hr	No	Yes	Yes	No	More than once per day	2.5	3 to 6 times per wk	0.64	Once per day	1	3 to 6 times per wk	0.64	Once per day	1	Once per day	1	Once or twice per wk	0.21	3 to 6 times per wk	0.64	Never	0	Once per day	1	Never	0	3 to 6 times per wk	0.64	Everyday	2.5			Once per day	1
Government	9	Female	Standard three	2 days	1-2 hrs	1 day	1 hr (31-60 min)	4 days	Less than 1 hr (1 - 30 min)	More than 2 hrs	I did not play	1 to 2 hrs	1 day	Yes	Less than 5 min	No	Yes	Yes	No	Everyday	2.5	Once per day	1	More than once per day	2.5	Once or twice per wk	0.21	3 to 6 times per wk	0.64	Everyday	2.5	Once or twice per wk	0.21	More than once per day	2.5	More than once per day	2.5	Everyday	2.5	More than once per day	2.5	Everyday	2.5	Once per day	1	Once per day	1	3 to 6 times per wk	0.64
Government	11	Female	Standard six	5 days	More than 2 hrs	5 days	More than 2 hrs	5 days	1 to 2 hrs	More than 2 hrs	More than 2 hrs	More than 2 hrs	I did not participate	Yes	Less than 5 min	No	Yes	Yes	Yes	Everyday	2.5	Once or twice per wk	0.21	Everyday	2.5	3 to 6 times per wk	0.64	Everyday	2.5	3 to 6 times per wk	0.64	3 to 6 times per wk	0.64	3 to 6 times per wk	0.64	Everyday	2.5	3 to 6 times per wk	0.64	More than once per day	2.5	Once per day	1	Once per day	1	Once per day	1	Once per day	1
Government	11	Female	Standard four	2 days	1 hr (31-60 min)	2 days	1 hr (31-60 min)	5 days	1 hr (31 - 60 min)	1 to 2 hrs	Less than 1 hr (1 - 30 min)	I did not	3 days	Yes	16 - 30 mins	No	Yes	Yes	Yes	Once per day	1	Everyday	2.5	3 to 6 times per wk	0.64	3 to 6 times per wk	0.64	Once per day	1	3 to 6 times per wk	0.64	Everyday	2.5	Everyday	2.5	Once per day	1	3 to 6 times per wk	0.64	Once or twice per wk	0.21	Once or twice per wk	0.21	Once per day	1	Everyday	2.5	3 to 6 times per wk	0.64
Government	10	Female	Standard four	3 days	1-2 hrs	I did not play	I did not play	5 days	More than 2 hrs	1 Less than 1 hr (1 - 30 min)	1 to 2 hrs	I did not	5 days	Yes	5 to 15 mins	No	Yes	Yes	Yes	Everyday	2.5	More than once per day	2.5			Never	0	Everyday	2.5	Never	0	Everyday	2.5	Everyday	2.5	Everyday	2.5	Once per day	1	Once per day	1	Once per day	1	Once per day	1	Once per day	1	Never	0
Government	10	Male	Standard three	2 days	1 hr (31-60 min)	1 day	Less than 1 hr (1-30 min)	5 days	More than 2 hrs	1 Less than 1 hr (1 - 30 min)	Less than 1 hr (1 - 30 min)	1 hr (31 - 60 min)	I did not participate	Yes	Less than 5 min	Yes	No	Yes	No	Once per day	1	Once per day	1	Everyday	2.5	3 to 6 times per wk	0.64	Once or twice per wk	0.21	Once or twice per wk	0.21	Once per day	1	Everyday	2.5	Once per day	1	Never	0	Once or twice per wk	0.21	More than once per day	2.5	Never	0	More than once per day	2.5	3 to 6 times per wk	0.64
Government	10	Female	Standard four	5 days	More than 2 hrs	5 days	More than 2 hrs	I did not do this	I did not do this	More than 2 hrs	More than 2 hrs	1 to 2 hrs	4 days	Yes	31 mins to 1 hr	Yes	Yes	Yes	Yes	Once or twice per wk	0.21	3 to 6 times per wk	0.64	Once per day	1	Once per day	1	3 to 6 times per wk	0.64	3 to 6 times per wk	0.64	Once per day	1	Once per day	1	3 to 6 times per wk	0.64	Once per day	1	Never	0	Once per day	1	3 to 6 times per wk	0.64	Once or twice per wk	0.21	Never	0
Government	11	Female	Standard five	2 days	1-2 hrs	5 days	More than 2 hrs	4 days	More than 2 hrs	I did not watch	More than 2 hrs	I did not	5 days	Yes	5 to 15 mins	No	Yes	Yes	No	3 to 6 times per wk	0.64	3 to 6 times per wk	0.64	Once per day	1	Everyday	2.5	Once or twice per wk	0.21	Once or twice per wk	0.21	3 to 6 times per wk	0.64	Once per day	1	More than once per day	2.5	Once per day	1	Never	0	Once or twice per wk	0.21	Never	0	Never	0	Never	0
Government	11	Male	Standard six	5 days	1-2 hrs	4 days	Less than 1 hr (1-30 min)	3 days	Less than 1 hr (1 - 30 min)	1 hr (31 - 60 min)	1 to 2 hrs	Less than 1 hr (1 - 30 min)	4 days	Yes	5 to 15 mins	No	Yes	Yes	Yes	More than once per day	2.5	Once per day	1	3 to 6 times per wk	0.64	Everyday	2.5	Never	0	Once or twice per wk	0.21	3 to 6 times per wk	0.64	Everyday	2.5	3 to 6 times per wk	0.64	Everyday	2.5	Everyday	2.5	Everyday	2.5	Once or twice per wk	0.21	Everyday	2.5	3 to 6 times per wk	0.64
Government	10	Female	Standard three	5 days	1-2 hrs	I did not play	I did not play	I did not do this	1 hr (31 - 60 min)	1 hr (31 - 60 min)	Less than 1 hr (1 - 30 min)	1 to 2 hrs	1 day	Yes	5 to 15 mins	No	Yes	Yes	Yes	Everyday	2.5	Everyday	2.5	Everyday	2.5	Everyday	2.5	Once per day	1	Once or twice per wk	0.21	Once per day	1	Everyday	2.5	3 to 6 times per wk	0.64	Once per day	1	Once per day	1	Once per day	1	3 to 6 times per wk	0.64	3 to 6 times per wk	0.64	Once per day	1
Government	9	Female	Standard four	I did not watch	I did not watch	1 day	Less than 1 hr (1-30 min)	1 day	Less than 1 hr (1 - 30 min)	I did not watch	I did not play	Less than 1 hr (1 - 30 min)	5 days	Yes	5 to 15 mins	Yes	Yes	Yes	No	Everyday	2.5	3 to 6 times per wk	0.64	Once per day	1	Once per day	1	Once per day	1	More than once per day	2.5			Once per day	1	Everyday	2.5	Once per day	1	3 to 6 times per wk	0.64	Once per day	1	More than once per day	2.5	3 to 6 times per wk	0.64	Once or twice per wk	0.21
Government	11	Female	Standard five	I did not watch	I did not watch	1 day	1-2 hrs	3 days	1 to 2 hrs	I did not watch	I did not play	1 to 2 hrs	I did not participate	Yes	31 mins to 1 hr	No	Yes	Yes	No	Never	0	Never	0	More than once per day	2.5	Everyday	2.5	More than once per day	2.5	Once per day	1	Once per day	1	More than once per day	2.5	Once per day	1	Once or twice per wk	0.21	Once per day	1	Once or twice per wk	0.21	3 to 6 times per wk	0.64	Never	0	Never	0
Government	9	Female	Standard three	5 days	More than 2 hrs	3 days	1 hr (31-60 min)	5 days	1 hr (31 - 60 min)	1 hr (31 - 60 min)	More than 2 hrs	1 hr (31 - 60 min)	2 days	Yes	16 - 30 mins	Yes	No	Yes	No	3 to 6 times per wk	0.64	Once per day	1	Once or twice per wk	0.21	Once or twice per wk	0.21	Everyday	2.5	Once or twice per wk	0.21	Everyday	2.5	Everyday	2.5	Everyday	2.5	More than once per day	2.5	Once or twice per wk	0.21	Everyday	2.5	Everyday	2.5	Once or twice per wk	0.21	Once or twice per wk	0.21
Government	11	Male	Standard four	3 days	1 hr (31-60 min)	1 day	1 hr (31-60 min)	3 days	Less than 1 hr (1 - 30 min)	1 to 2 hrs	I did not play	More than 2 hrs	1 day	Yes	5 to 15 mins	Yes	Yes	No	No	Once or twice per wk	0.21	Once or twice per wk	0.21	3 to 6 times per wk	0.64	Everyday	2.5	3 to 6 times per wk	0.64	Once per day	1	Once per day	1	More than once per day	2.5	Once or twice per wk	0.21	3 to 6 times per wk	0.64	More than once per day	2.5	Once or twice per wk	0.21	Everyday	2.5	Never	0	Everyday	2.5
Government	11	Male	Standard three	5 days	Less than 1 hr (1-30 min)	1 day	1-2 hrs	5 days	1 hr (31 - 60 min)	More than 2 hrs	I did not play	More than 2 hrs	5 days	Yes	5 to 15 mins	No	Yes	Yes	No	3 to 6 times per wk	0.64	Everyday	2.5	3 to 6 times per wk	0.64	Everyday	2.5	3 to 6 times per wk	0.64	3 to 6 times per wk	0.64	Everyday	2.5	Once or twice per wk	0.21	Once or twice per wk	0.21	Once per day	1	Once per day	1			Once per day	1	Once per day	1	Everyday	2.5
Government	10	Male	Standard four	5 days	1 hr (31-60 min)	1 day	Less than 1 hr (1-30 min)	I did not do this	I did not do this	More than 2 hrs	Less than 1 hr (1 - 30 min)	I did not	5 days	Yes	31 mins to 1 hr	No	Yes	Yes	No	Once per day	1	Once or twice per wk	0.21	Everyday	2.5	Once or twice per wk	0.21	Once per day	1	Once per day	1	Once per day	1	Everyday	2.5	Everyday	2.5	Everyday	2.5	Once per day	1			Once per day	1	Once per day	1	Everyday	2.5
Government	10	Male	Standard four	3 days	Less than 1 hr (1-30 min)	2 days	1-2 hrs	4 days	Less than 1 hr (1 - 30 min)	1 to 2 hrs	1 hr (31 - 60 min)	Less than 1 hr (1 - 30 min)	5 days	Yes	Less than 5 min	No	Yes	Yes	Yes	Once per day	1	Once or twice per wk	0.21	More than once per day	2.5	Never	0	3 to 6 times per wk	0.64	Everyday	2.5	3 to 6 times per wk	0.64	Once or twice per wk	0.21	Everyday	2.5	More than once per day	2.5	Never	0	More than once per day	2.5	3 to 6 times per wk	0.64	Once per day	1	Everyday	2.5
Government	9	Male	Standard four	5 days	1-2 hrs	3 days	1-2 hrs	4 days	More than 2 hrs	1 hr (31 - 60 min)	1 to 2 hrs	1 to 2 hrs	4 days	Yes	16 - 30 mins	No	Yes	Yes	No	Everyday	2.5	More than once per day	2.5	More than once per day	2.5	Once per day	1	3 to 6 times per wk	0.64	Once per day	1	More than once per day	2.5	Once per day	1	3 to 6 times per wk	0.64	Everyday	2.5	More than once per day	2.5	Everyday	2.5	Once per day	1	More than once per day	2.5	3 to 6 times per wk	0.64
Government	10	Female	Standard four	3 days	More than 2 hrs	2 days	Less than 1 hr (1-30 min)	4 days	1 hr (31 - 60 min)	1 hr (31 - 60 min)	More than 2 hrs	1 to 2 hrs	5 days	Yes	Less than 5 min	Yes	No	Yes	Yes	Everyday	2.5	Everyday	2.5	Everyday	2.5	Everyday	2.5	Once per day	1	Once per day	1	Once per day	1	Everyday	2.5	Once per day	1	Everyday	2.5	Everyday	2.5	Everyday	2.5	Never	0	Once per day	1	Never	0
Government	10	Male	Standard four	I did not watch	I did not watch	I did not play	I did not play	5 days	1 hr (31 - 60 min)	I did not watch	I did not play	I did not	2 days	No		No	Yes	Yes	No	3 to 6 times per wk	0.64	Never	0	Once per day	1	Once or twice per wk	0.21	Never	0	Never	0	Never	0	Once or twice per wk	0.21	Never	0	3 to 6 times per wk	0.64	Never	0	Never	0	Once or twice per wk	0.21	Never	0	Never	0
Government	11	Female	Standard four	2 days	Less than 1 hr (1-30 min)	I did not play	I did not play	I did not do this	I did not do this	More than 2 hrs	I did not play	I did not	5 days	Yes	5 to 15 mins	No	Yes	Yes	No	Once per day	1	Once per day	1	More than once per day	2.5	Once per day	1	Once per day	1	Once per day	1	More than once per day	2.5	More than once per day	2.5	More than once per day	2.5	More than once per day	2.5	3 to 6 times per wk	0.64	Once per day	1	Once per day	1	Once per day	1	Never	0
Government	11	Male	Standard five	4 days	1 hr (31-60 min)	I did not play	I did not play	5 days	1 hr (31 - 60 min)	1 Less than 1 hr (1 - 30 min)	I did not play	Less than 1 hr (1 - 30 min)	4 days	Yes	Less than 5 min	No	Yes	Yes	Yes	Once or twice per wk	0.21	Once or twice per wk	0.21	Everyday	2.5	Everyday	2.5	More than once per day	2.5	Never	0	More than once per day	2.5	Once per day	1	Everyday	2.5			Once per day	1	Everyday	2.5	Once or twice per wk	0.21	Never	0	Never	0
Government	11	Female	Standard four	5 days	Less than 1 hr (1-30 min)	4 days	1 hr (31-60 min)	1 day	1 to 2 hrs	More than 2 hrs	1 to 2 hrs	More than 2 hrs	5 days	Yes	5 to 15 mins	No	Yes	Yes	Yes	Once or twice per wk	0.21	3 to 6 times per wk	0.64	Everyday	2.5	Everyday	2.5	Everyday	2.5	Everyday	2.5	Everyday	2.5	Everyday	2.5	Once or twice per wk	0.21	3 to 6 times per wk	0.64	More than once per day	2.5	Everyday	2.5	More than once per day	2.5	Once or twice per wk	0.21	Never	0
Government	11	Male	Standard four	4 days	More than 2 hrs	I did not play	I did not play	1 day	1 to 2 hrs	1 hr (31 - 60 min)	I did not play	I did not	2 days	Yes	31 mins to 1 hr	Yes	Yes	Yes	Yes	3 to 6 times per wk	0.64	3 to 6 times per wk	0.64	Everyday	2.5	Never	0	Never	0	3 to 6 times per wk	0.64	3 to 6 times per wk	0.64	3 to 6 times per wk	0.64	More than once per day	2.5	More than once per day	2.5	More than once per day	2.5	3 to 6 times per wk	0.64	3 to 6 times per wk	0.64	3 to 6 times per wk	0.64	More than once per day	2.5
Government	11	Female	Standard five	I did not watch	I did not watch	I did not play	I did not play	5 days	More than 2 hrs	I did not watch	I did not play	Less than 1 hr (1 - 30 min)	I did not participate	Yes	Less than 5 min	No	Yes	No	No	Never	0	Never	0	Once per day	1	Once per day	1	Never	0	Never	0	3 to 6 times per wk	0.64	Once per day	1	Once per day	1	Once per day	1	Never	0	Once per day	1	Never	0	Never	0	Once per day	1
Government	11	Female	Standard four	5 days	Less than 1 hr (1-30 min)	4 days	1 hr (31-60 min)	1 day	1 to 2 hrs	More than 2 hrs	1 to 2 hrs	More than 2 hrs	5 days	Yes	5 to 15 mins	No	Yes	Yes	Yes	Once or twice per wk	0.21	3 to 6 times per wk	0.64	Everyday	2.5	Everyday	2.5	Everyday	2.5	Everyday	2.5	Everyday	2.5	Everyday	2.5	3 to 6 times per wk	0.64	3 to 6 times per wk	0.64	More than once per day	2.5	Once or twice per wk	0.21	Never	0	More than once per day	2.5	Once or twice per wk	0.21
Government	11	Female	Standard five	4 days	1 hr (31-60 min)	I did not play	I did not play	I did not do this	I did not do this	I did not watch	I did not play	1 hr (31 - 60 min)	4 days	Yes	5 to 15 mins	Yes	No	Yes	Yes	More than once per day	2.5	Everyday	2.5	Once per day	1	Once per day	1			3 to 6 times per wk	0.64			More than once per day	2.5	Once or twice per wk	0.21	Once per day	1	Once or twice per wk	0.21	Everyday	2.5	More than once per day	2.5	Once or twice per wk	0.21	Never	0
Government	10	Female	Standard four	3 days	1-2 hrs	3 days	1-2 hrs	5 days	1 to 2 hrs	I did not watch	More than 2 hrs	More than 2 hrs	4 days	Yes	Less than 5 min	No	Yes	Yes	No	Everyday	2.5	Once or twice per wk	0.21	Everyday	2.5	Everyday	2.5	Never	0	Once per day	1	Never	0	Once or twice per wk	0.21	Once per day	1	Everyday	2.5	Once or twice per wk	0.21	Everyday	2.5	Never	0	Once per day	1	Once per day	1
Government	11	Female	Standard four	I did not watch	I did not watch	I did not play	I did not play	I did not do this	I did not do this	I did not watch	I did not play	I did not	I did not participate	Yes	Less than 5 min	No	No	Yes	No	Once per day	1	Once or twice per wk	0.21	Once per day	1	Once per day	1	Once or twice per wk	0.21	More than once per day	2.5	More than once per day	2.5	Once per day	1	Once per day	1	Once per day	1	More than once per day	2.5	Never	0	Never	0	Once per day	1	Once per day	1
Government	10	Female	Standard four	5 days	More than 2 hrs	I did not play	I did not play	I did not do this	I did not do this	More than 2 hrs	I did not play	1 hr (31 - 60 min)	I did not participate	No		Yes	Yes	Yes	No	Everyday	2.5			Never	0	Never	0	Once per day	1	Once per day	1	Everyday	2.5	Once per day	1	Never	0	Everyday	2.5	Never	0	Once or twice per wk	0.21	Never	0	More than once per day	2.5	Once or twice per wk	0.21
Government	10	Female	Standard three	5 days	Less than 1 hr (1-30 min)	I did not play	I did not play	I did not do this	Less than 1 hr (1 - 30 min)				5 days	Yes	31 mins to 1 hr	Yes	Yes	Yes	Yes	3 to 6 times per wk	0.64	Never	0	Once or twice per wk	0.21	Never	0	Once or twice per wk	0.21	Once or twice per wk	0.21	Once or twice per wk	0.21	Everyday	2.5	Everyday	2.5	Once or twice per wk	0.21	Once or twice per wk	0.21	Once or twice per wk	0.21	Everyday	2.5	Once or twice per wk	0.21	Once or twice per wk	0.21
Government	10	Female	Standard three	I did not watch	I did not watch	I did not play	I did not play	2 days	More than 2 hrs	More than 2 hrs	I did not play	I did not	I did not participate	Yes	Less than 5 min	No	Yes	Yes	Yes	3 to 6 times per wk	0.64	Once or twice per wk	0.21	Once or twice per wk	0.21	Once or twice per wk	0.21	Once or twice per wk	0.21	Once or twice per wk	0.21	Once or twice per wk	0.21	Once or twice per wk	0.21	Once per day	1	3 to 6 times per wk	0.64	3 to 6 times per wk	0.64	Once or twice per wk	0.21	Never	0	Once or twice per wk	0.21	Once or twice per wk	0.21
Government	11	Female	Standard five	I did not watch	I did not watch	I did not play	I did not play	2 days	Less than 1 hr (1 - 30 min)	I did not watch	I did not play	Less than 1 hr (1 - 30 min)	3 days	Yes	16 - 30 mins	Yes	Yes	Yes	Yes	Once per day	1	Once per day	1	3 to 6 times per wk	0.64	More than once per day	2.5	Never	0	Never	0	Once per day	1	More than once per day	2.5	Never	0	Never	0	Never	0	3 to 6 times per wk	0.64	Once per day	1	Never	0	Never	0
Government	10	Male	Standard four	3 days	1 hr (31-60 min)	2 days	Less than 1 hr (1-30 min)	1 day	Less than 1 hr (1 - 30 min)	1 hr (31 - 60 min)	Less than 1 hr (1 - 30 min)	Less than 1 hr (1 - 30 min)	1 day	Yes	5 to 15 mins	Yes	No	Yes	No	Never	0	Never	0	Everyday	2.5	Everyday	2.5	Everyday	2.5	Everyday	2.5	Never	0	Everyday	2.5	Never	0	Everyday	2.5	Never	0	Everyday	2.5	Once or twice per wk	0.21	Never	0	Never	0
Government	10	Female	Standard four	5 days	Less than 1 hr (1-30 min)	I did not play	I did not play	5 days	1 hr (31 - 60 min)	1 hr (31 - 60 min)	1 hr (31 - 60 min)	More than 2 hrs	5 days	Yes	31 mins to 1 hr	No	No	Yes	No	Once per day	1	Once per day	1	Once per day	1	Once per day	1	Once per day	1	Once per day	1	Once per day	1	Once per day	1	Once per day	1	Once per day	1	Once or twice per wk	0.21	Once per day	1	Once per day	1	Once per day	1	Once per day	1
Government	10	Female	Standard three	4 days	1 hr (31-60 min)	I did not play	More than 2 hrs	4 days	Less than 1 hr (1 - 30 min)	1 Less than 1 hr (1 - 30 min)	I did not play	I did not	3 days	Yes	5 to 15 mins	Yes	No	Yes	Yes	Everyday	2.5			Never	0	Never	0	Everyday	2.5	More than once per day	2.5	Never	0									Everyday	2.5	More than once per day	2.5	Never	0	Never	0
Government	10	Male	Standard four	2 days	1 hr (31-60 min)	I did not play	I did not play	I did not do this	I did not do this	I did not watch	I did not play	Less than 1 hr (1 - 30 min)	1 day	Yes	5 to 15 mins	Yes	Yes	Yes	No	3 to 6 times per wk	0.64	Never	0	Never	0	3 to 6 times per wk	0.64	Never	0	Once or twice per wk	0.21	Once or twice per wk	0.21	Once or twice per wk	0.21	3 to 6 times per wk	0.64	3 to 6 times per wk	0.64	Never	0	Once or twice per wk	0.21	Never	0	Never	0	Never	0
Government	10	Male	Standard three	2 days	1 hr (31-60 min)	5 days	Less than 1 hr (1-30 min)	4 days	Less than 1 hr (1 - 30 min)	1 Less than 1 hr (1 - 30 min)	Less than 1 hr (1 - 30 min)	Less than 1 hr (1 - 30 min)	5 days	Yes	5 to 15 mins	Yes	Yes	Yes	Yes	3 to 6 times per wk	0.64			Everyday	2.5	Once or twice per wk	0.21	Once or twice per wk	0.21	Once or twice per wk	0.21	Once or twice per wk	0.21	Once or twice per wk	0.21	Once or twice per wk	0.21	Once or twice per wk	0.21	Once or twice per wk	0.21	Everyday	2.5	More than once per day	2.5	3 to 6 times per wk	0.64	Once per day	1
Government	9	Male	Standard three	1 day	I did not watch	I did not play	I did not play	1 day	I did not do this	I did not watch	I did not play	I did not	1 day	Yes	5 to 15 mins	No	Yes	Yes	Yes	Once per day	1	More than once per day	2.5	Everyday	2.5	Everyday	2.5	Once or twice per wk	0.21	Everyday	2.5	Everyday	2.5	Everyday	2.5	Everyday	2.5	Everyday	2.5	Everyday	2.5	Everyday	2.5	Everyday	2.5	Once per day	1	Everyday	2.5
Government	9	Female	Standard three	5 days	1-2 hrs	1 day	More than 2 hrs	1 day	1 hr (31 - 60 min)	I did not watch	I did not play	I did not	I did not participate	Yes	Less than 5 min	Yes	Yes	No	No	Never	0	Never	0	Never	0	Everyday	2.5	Never	0	Never	0	Never	0	Everyday	2.5	Never	0	Everyday	2.5	Never	0	Everyday	2.5	Everyday	2.5	Never	0	Everyday	2.5
Government	10	Female	Standard four	3 days	More than 2 hrs	3 days	1-2 hrs	5 days	1 hr (31 - 60 min)	More than 2 hrs	I did not play	Less than 1 hr (1 - 30 min)	4 days	Yes	16 - 30 mins	No	Yes	Yes	Yes	Once per day	1	Never	0	Once per day	1	Once per day	1	Once per day	1	Once or twice per wk	0.21	More than once per day	2.5	Once per day	1	Once per day	1	Once or twice per wk	0.21	Never	0	Once or twice per wk	0.21	Never	0	Never	0	Once or twice per wk	0.21
Government	11	Female	Standard four	2 days	Less than 1 hr (1-30 min)	I did not play	I did not play	1 day	Less than 1 hr (1 - 30 min)	I did not watch	I did not play	I did not	5 days	Yes	Less than 5 min	No	Yes	Yes	Yes	Once per day	1	Once per day	1	Once or twice per wk	0.21	Everyday	2.5	3 to 6 times per wk	0.64	Once per day	1	3 to 6 times per wk	0.64			More than once per day	2.5	Never	0	Once per day	1	More than once per day	2.5	More than once per day	2.5	Never	0	Once or twice per wk	0.21
Government	11	Female	Standard five	1 day	Less than 1 hr (1-30 min)	I did not play	I did not play	3 days	Less than 1 hr (1 - 30 min)	1 Less than 1 hr (1 - 30 min)	I did not play	Less than 1 hr (1 - 30 min)	2 days	Yes	Less than 5 min	Yes	Yes	Yes	Yes	Once or twice per wk	0.21	More than once per day	2.5	More than once per day	2.5	3 to 6 times per wk	0.64	Once per day	1	Once per day	1	Once per day	1	3 to 6 times per wk	0.64	Once per day	1	More than once per day	2.5	Once per day	1	More than once per day	2.5	More than once per day	2.5	More than once per day	2.5	More than once per day	2.5
Government	9	Female	Standard three	1 day	1 hr (31-60 min)	I did not play	I did not play	3 days	More than 2 hrs	I did not watch	I did not play	More than 2 hrs	I did not participate	Yes	Less than 5 min	Yes	Yes	Yes	Yes	3 to 6 times per wk	0.64	3 to 6 times per wk	0.64	Once per day	1	Once per day	1	Once per day	1	Once per day	1	3 to 6 times per wk	0.64	Once per day	1	Once per day	1	Once per day	1	Never	0	3 to 6 times per wk	0.64	Never	0	3 to 6 times per wk	0.64	Never	0
Government	9	Female	Standard three	5 days	1-2 hrs	I did not play	I did not play	I did not do this	I did not do this	I did not watch	I did not play	Less than 1 hr (1 - 30 min)	5 days	Yes	31 mins to 1 hr	No	No	Yes	Yes	Once or twice per wk	0.21	Never	0	Once per day	1	Once or twice per wk	0.21	Never	0	Once or twice per wk	0.21	Never	0	Once per day	1	3 to 6 times per wk	0.64	Once or twice per wk	0.21	Never	0	Once or twice per wk	0.21	Never	0	Never	0	Never	0
Government	9	Female	Standard four	4 days	Less than 1 hr (1-30 min)	I did not play	I did not play	I did not do this	I did not do this	1 Less than 1 hr (1 - 30 min)	I did not play	1 hr (31 - 60 min)	1 day	Yes	31 mins to 1 hr	Yes	Yes	Yes	No	Never	0	Never	0	Everyday	2.5	Never	0	Never	0	Never	0	Once or twice per wk	0.21	Once or twice per wk	0.21	Once or twice per wk	0.21	Once or twice per wk	0.21	More than once per day	2.5	Everyday	2.5	More than once per day	2.5	Never	0	Never	0
Government	10	Male	Standard three	2 days	1 hr (31-60 min)	2 days	Less than 1 hr (1-30 min)	3 days	1 hr (31 - 60 min)	1 Less than 1 hr (1 - 30 min)	1 hr (31 - 60 min)	Less than 1 hr (1 - 30 min)	5 days	No		No	Yes	Yes	Yes	Once or twice per wk	0.21	Once or twice per wk	0.21	Once or twice per wk	0.21	Once or twice per wk	0.21	Once or twice per wk	0.21	Once or twice per wk	0.21	Once or twice per wk	0.21	Once or twice per wk	0.21	Once or twice per wk	0.21	Once or twice per wk	0.21	Once or twice per wk	0.21	Once or twice per wk	0.21	Once or twice per wk	0.21	Once or twice per wk	0.21	Once or twice per wk	0.21
Government	11	Female	Standard five	4 days	1 hr (31-60 min)	1 day	1-2 hrs	5 days	More than 2 hrs	1 hr (31 - 60 min)	I did not play	1 to 2 hrs	2 days	No		Yes	Yes	Yes	No	Once per day	1	More than once per day	2.5	Everyday	2.5	3 to 6 times per wk	0.64	Everyday	2.5	More than once per day	2.5	Everyday	2.5	Everyday	2.5	Once per day	1	Once per day	1	More than once per day	2.5	Once per day	1	Once per day	1	Once per day	1	Never	0
Government	9	Male	Standard three	1 day	Less than 1 hr (1-30 min)	I did not play	I did not play	1 day	I did not do this	I did not watch	I did not play	I did not	1 day	Yes	Less than 5 min	No	Yes	Yes	Yes	Once per day	1	Never	0	Once per day	1	Once per day	1	Never	0	Once per day	1	Once per day	1	Once per day	1	Once per day	1	Once per day	1	Once per day	1	Once per day	1	Once per day	1	Never	0	Never	0
Government	10	Male	Standard three	4 days	1 hr (31-60 min)	I did not play	I did not play	5 days	1 hr (31 - 60 min)	1 Less than 1 hr (1 - 30 min)	I did not play	Less than 1 hr (1 - 30 min)	5 days	Yes	16 - 30 mins	No	Yes	Yes	Yes	Once or twice per wk	0.21	Once or twice per wk	0.21	Everyday	2.5	Everyday	2.5	Never	0	Never	0			Never	0	Never	0	Never	0	Once per day	1	Everyday	2.5	Once or twice per wk	0.21	Never	0	Never	0
Government	11	Male	Standard four	1 day	Less than 1 hr (1-30 min)	2 days	Less than 1 hr (1-30 min)	1 day	Less than 1 hr (1 - 30 min)	1 hr (31 - 60 min)	Less than 1 hr (1 - 30 min)	Less than 1 hr (1 - 30 min)	5 days	Yes	Less than 5 min	No	No	Yes	Yes	More than once per day	2.5	3 to 6 times per wk	0.64	Everyday	2.5	Everyday	2.5	Never	0	3 to 6 times per wk	0.64	Never	0	Everyday	2.5	Everyday	2.5	Everyday	2.5	Everyday	2.5	Everyday	2.5	Never	0	Once per day	1	Everyday	2.5
Government	10	Female	Standard five	3 days	1-2 hrs	I did not play	I did not play	1 day	Less than 1 hr (1 - 30 min)	1 Less than 1 hr (1 - 30 min)	I did not play	I did not	5 days	Yes	Less than 5 min	Yes	Yes	Yes	Yes	More than once per day	2.5	Once per day	1	Once or twice per wk	0.21	Everyday	2.5	Everyday	2.5	Once per day	1	3 to 6 times per wk	0.64	Everyday	2.5	Everyday	2.5	Once or twice per wk	0.21	3 to 6 times per wk	0.64	Everyday	2.5	More than once per day	2.5	Once per day	1	Once per day	1
Government	9	Male	Standard three	2 days	1-2 hrs	I did not play	I did not play	1 day	Less than 1 hr (1 - 30 min)	I did not watch	I did not play	I did not	2 days	Yes	31 mins to 1 hr	No	Yes	No	Yes	3 to 6 times per wk	0.64	Once or twice per wk	0.21	3 to 6 times per wk	0.64	Never	0	3 to 6 times per wk	0.64	Never	0	3 to 6 times per wk	0.64	Once or twice per wk	0.21	3 to 6 times per wk	0.64	3 to 6 times per wk	0.64	Once or twice per wk	0.21	3 to 6 times per wk	0.64	Once or twice per wk	0.21	Once or twice per wk	0.21	3 to 6 times per wk	0.64
Government	9	Female	Standard four	5 days	Less than 1 hr (1-30 min)	I did not play	I did not play	1 day	1 hr (31 - 60 min)	I did not watch	I did not play	More than 2 hrs	5 days	Yes	5 to 15 mins	Yes	No	Yes	No	Once or twice per wk	0.21	Never	0	Once per day	1	Once or twice per wk	0.21	Once or twice per wk	0.21	Once per day	1	Once per day	1	Once per day	1	Once or twice per wk	0.21	Once or twice per wk	0.21	Once per day	1	Once per day	1	More than once per day	2.5	More than once per day	2.5	Never	0
Government	11	Female	Standard five	I did not watch	I did not watch	I did not play	I did not play	5 days	1 hr (31 - 60 min)	I did not watch	I did not play	1 hr (31 - 60 min)	5 days	Yes	Less than 5 min	Yes	Yes	Yes	Yes	Everyday	2.5	Everyday	2.5	Once or twice per wk	0.21	3 to 6 times per wk	0.64	Once or twice per wk	0.21	3 to 6 times per wk	0.64	Once per day	1	Once per day	1	Never	0	Everyday	2.5	Everyday	2.5	Everyday	2.5	Once per day	1	Once per day	1	More than once per day	2.5
Government	11	Female	Standard five	4 days	Less than 1 hr (1-30 min)	3 days	I did not play	2 days	More than 2 hrs	1 to 2 hrs	1 to 2 hrs	More than 2 hrs	2 days	No		Yes	Yes	Yes	No	Once per day	1	3 to 6 times per wk	0.64	3 to 6 times per wk	0.64	Once per day	1	More than once per day	2.5	More than once per day	2.5	Once per day	1			Once per day	1	3 to 6 times per wk	0.64	Never	0	Once per day	1	Never	0	Never	0	Never	0
Government	10	Female	Standard three	1 day		1 day	I did not play	I did not do this	I did not do this	I did not watch	I did not play	I did not	I did not participate	Yes	Less than 5 min	Yes	Yes	No	No	Never	0	Never	0	Never	0	Everyday	2.5	Never	0	Never	0	Once per day	1	3 to 6 times per wk	0.64	Once per day	1	Once per day	1	More than once per day	2.5	Everyday	2.5	Everyday	2.5	Never	0	Everyday	2.5
Government	11	Male	Standard four	4 days	Less than 1 hr (1-30 min)	1 day	1 hr (31-60 min)	5 days	1 hr (31 - 60 min)	1 hr (31 - 60 min)	1 hr (31 - 60 min)	1 hr (31 - 60 min)	5 days	Yes	5 to 15 mins	Yes	Yes	Yes	No	Everyday	2.5	Everyday	2.5	Everyday	2.5	Everyday	2.5	Everyday	2.5	Everyday	2.5	Never	0	Everyday	2.5	Once per day	1	Everyday	2.5	Everyday	2.5	Everyday	2.5	Once per day	1	Never	0	Once per day	1
Government	9	Male	Standard three	1 day	1 hr (31-60 min)	I did not play	I did not play	5 days	1 to 2 hrs	I did not watch	I did not play	1 to 2 hrs	4 days	Yes	5 to 15 mins	No	Yes	Yes	No	Once or twice per wk	0.21	Once or twice per wk	0.21	Once per day	1	3 to 6 times per wk	0.64	Once or twice per wk	0.21	Never	0	Once or twice per wk	0.21	Once per day	1	Once or twice per wk	0.21	3 to 6 times per wk	0.64	Once or twice per wk	0.21	Never	0	Never	0	Never	0	Never	0
Government	10	Female	Standard three	5 days	Less than 1 hr (1-30 min)	I did not play	I did not play	5 days	Less than 1 hr (1 - 30 min)	1 Less than 1 hr (1 - 30 min)	I did not play	1 hr (31 - 60 min)	5 days	Yes	5 to 15 mins	No	No	Yes	Yes	Everyday	2.5	Never	0	Everyday	2.5	Everyday	2.5	Once per day	1	Once per day	1	Once per day	1	Once per day	1	Everyday	2.5	Everyday	2.5	Once or twice per wk	0.21	Once per day	1	Once per day	1	Once per day	1	Once per day	1
Government	11	Male	Standard five	4 days	1-2 hrs	I did not play	I did not play	I did not do this	More than 2 hrs	I did not watch	I did not play	I did not	I did not participate	Yes	31 mins to 1 hr	No	Yes	Yes	Yes	3 to 6 times per wk	0.64	Never	0	3 to 6 times per wk	0.64	Everyday	2.5	Never	0	Once or twice per wk	0.21	Everyday	2.5	Never	0	Never	0	Once or twice per wk	0.21	Once or twice per wk	0.21	Never	0	Everyday	2.5	Never	0	Never	0
Government	11	Male	Standard three	3 days	1-2 hrs	3 days	Less than 1 hr (1-30 min)	4 days	Less than 1 hr (1 - 30 min)	1 hr (31 - 60 min)	1 hr (31 - 60 min)	1 hr (31 - 60 min)	1 day	Yes	16 - 30 mins	Yes	No	No	Yes	Once or twice per wk	0.21	Once or twice per wk	0.21	Everyday	2.5	Everyday	2.5	Once or twice per wk	0.21	Everyday	2.5	Everyday	2.5			Everyday	2.5	Never	0	Never	0	Once or twice per wk	0.21	3 to 6 times per wk	0.64	Never	0	Never	0
Government	10	Female	Standard five	4 days	More than 2 hrs	I did not play	I did not play	2 days	I did not do this	1 Less than 1 hr (1 - 30 min)	1 hr (31 - 60 min)	1 hr (31 - 60 min)	5 days	Yes	Less than 5 min	No	Yes	Yes	Yes	Once per day	1	More than once per day	2.5	Everyday	2.5	More than once per day	2.5	3 to 6 times per wk	0.64	Once or twice per wk	0.21	Once per day	1	Once per day	1	Everyday	2.5	Once per day	1	Once per day	1	Everyday	2.5	Everyday	2.5	Never	0	Never	0
Government	10	Female	Standard four	5 days	Less than 1 hr (1-30 min)	I did not play	I did not play	I did not do this	I did not do this	More than 2 hrs	I did not play	Less than 1 hr (1 - 30 min)	I did not participate	Yes	16 - 30 mins	Yes	Yes	Yes	No	Everyday	2.5	Once per day	1	Never	0	Never	0	Once per day	1	Once per day	1	Everyday	2.5	Once per day	1	Never	0	Everyday	2.5	Never	0	Once or twice per wk	0.21	Never	0	More than once per day	2.5	Once or twice per wk	0.21
Government	9	Female	Standard three	I did not watch	I did not watch	I did not play	I did not play	I did not do this	I did not do this	I did not watch	I did not play	I did not	I did not participate	Yes	5 to 15 mins	Yes	Yes	Yes	Yes	Everyday	2.5			Never	0	Never	0	Once per day	1	Once per day	1	Everyday	2.5	Once per day	1	Never	0	Everyday	2.5	Never	0	Once or twice per wk	0.21	Never	0	3 to 6 times per wk	0.64	Everyday	2.5
Government	11	Male	Standard four	4 days	Less than 1 hr (1-30 min)	1 day	1 hr (31-60 min)	5 days	Less than 1 hr (1 - 30 min)	1 hr (31 - 60 min)	1 hr (31 - 60 min)	1 hr (31 - 60 min)	3 days	Yes	16 - 30 mins	Yes	Yes	Yes	No	Never	0	Everyday	2.5	Everyday	2.5	Everyday	2.5	Never	0	Everyday	2.5	Never	0	Everyday	2.5	Once per day	1	Everyday	2.5	Everyday	2.5	Everyday	2.5	Once per day	1	Never	0	3 to 6 times per wk	0.64
Government	9	Female	Standard three	5 days	1 hr (31-60 min)	I did not play	I did not play	2 days	1 hr (31 - 60 min)	I did not watch	I did not play	1 hr (31 - 60 min)	5 days	Yes	Less than 5 min	No	Yes	Yes	No	Never	0	Never	0	Once per day	1	Once per day	1	Never	0	Once or twice per wk	0.21	Once or twice per wk	0.21	Once or twice per wk	0.21	Never	0	3 to 6 times per wk	0.64	Once or twice per wk	0.21	Once or twice per wk	0.21	Never	0	Never	0	Never	0
Government	10	Male	Standard four	1 day	1-2 hrs	I did not play	I did not play	3 days	Less than 1 hr (1 - 30 min)	1 to 2 hrs	I did not play	More than 2 hrs	4 days	Yes	Less than 5 min	Yes	Yes	Yes	Yes	More than once per day	2.5	3 to 6 times per wk	0.64	Once or twice per wk	0.21	More than once per day	2.5	Once per day	1	More than once per day	2.5	3 to 6 times per wk	0.64	Everyday	2.5	More than once per day	2.5	3 to 6 times per wk	0.64	Never	0	Once per day	1	Once per day	1	Never	0	Once per day	1
Government	9	Female	Standard three	I did not watch	I did not watch	I did not play	I did not play	3 days	1 to 2 hrs	5	I did not play	1 hr (31 - 60 min)	5 days	Yes	16 - 30 mins	No	Yes	Yes	Yes	Once per day	1	Never	0	Once per day	1	Once per day	1	Once per day	1	Once or twice per wk	0.21	3 to 6 times per wk	0.64	Once per day	1	Once per day	1	Once or twice per wk	0.21	Never	0	Once or twice per wk	0.21	Never	0	Never	0	Once or twice per wk	0.21
Government	11	Female	Standard four	5 days	Less than 1 hr (1-30 min)	4 days	1 hr (31-60 min)	1 day	1 to 2 hrs	More than 2 hrs	1 to 2 hrs	More than 2 hrs	5 days	Yes	5 to 15 mins	No	No	No	No	Once or twice per wk	0.21	Everyday	2.5	Everyday	2.5	Everyday	2.5			Everyday	2.5	Everyday	2.5	Everyday	2.5	Once or twice per wk	0.21	3 to 6 times per wk	0.64	More than once per day	2.5	Everyday	2.5	More than once per day	2.5	Once or twice per wk	0.21	Never	0
Government	11	Male	Standard five	1 day	Less than 1 hr (1-30 min)	I did not play	I did not play	5 days	Less than 1 hr (1 - 30 min)	I did not watch	I did not play	More than 2 hrs	5 days	Yes	Less than 5 min	Yes	Yes	Yes	Yes	Everyday	2.5	More than once per day	2.5	Once or twice per wk	0.21	3 to 6 times per wk	0.64	Once per day	1	Once or twice per wk	0.21	More than once per day	2.5	Everyday	2.5	3 to 6 times per wk	0.64	3 to 6 times per wk	0.64	Everyday	2.5	3 to 6 times per wk	0.64	Once per day	1	Once or twice per wk	0.21	Never	0
Government	11	Female	Standard four	I did not watch	I did not watch	I did not play	I did not play	I did not do this	I did not do this	I did not watch	I did not play	I did not	1 day	Yes	16 - 30 mins	Yes	Yes	Yes	Yes	Never	0	Never	0	Once per day	1	Once per day	1	Never	0	Never	0	Never	0	Never	0	Never	0	Once per day	1	Never	0	Never	0	Never	0	Once per day	1	Never	0
Government	9	Male	Standard three	3 days	Less than 1 hr (1-30 min)	3 days	Less than 1 hr (1-30 min)	3 days	Less than 1 hr (1 - 30 min)	1 Less than 1 hr (1 - 30 min)	1 hr (31 - 60 min)	Less than 1 hr (1 - 30 min)	5 days	Yes	31 mins to 1 hr	No	Yes	Yes	Yes	Never	0	Never	0	Everyday	2.5	Never	0	Never	0	Once or twice per wk	0.21	Once or twice per wk	0.21	Everyday	2.5	Once or twice per wk	0.21	Once or twice per wk	0.21	Never	0	Once or twice per wk	0.21	Never	0	Never	0	Never	0
Government	10	Female	Standard three	5 days	1-2 hrs	5 days	1-2 hrs	5 days	More than 2 hrs	More than 2 hrs	I did not play	More than 2 hrs	I did not participate	Yes	16 - 30 mins	Yes	Yes	Yes	Yes	Once or twice per wk	0.21	Never	0	3 to 6 times per wk	0.64	3 to 6 times per wk	0.64	Never	0	Once or twice per wk	0.21	3 to 6 times per wk	0.64	Once or twice per wk	0.21	Never	0	Never	0	3 to 6 times per wk	0.64	Once or twice per wk	0.21	Never	0	Never	0	Never	0
Government	11	Male	Standard four	3 days	More than 2 hrs	2 days	1-2 hrs	5 days	Less than 1 hr (1 - 30 min)	I did not watch	More than 2 hrs	Less than 1 hr (1 - 30 min)	4 days	Yes	31 mins to 1 hr	Yes	Yes	Yes	Yes	3 to 6 times per wk	0.64	Once or twice per wk	0.21	Once or twice per wk	0.21	More than once per day	2.5	Once per day	1	3 to 6 times per wk	0.64	Once or twice per wk	0.21	Everyday	2.5	More than once per day	2.5	3 to 6 times per wk	0.64	Once per day	1	Once per day	1	Once per day	1	Never	0	Once per day	1
Government	11	Female	Standard five	1 day	Less than 1 hr (1-30 min)	I did not play	I did not play	3 days	Less than 1 hr (1 - 30 min)	1 Less than 1 hr (1 - 30 min)	I did not play	1 hr (31 - 60 min)	2 days	Yes	Less than 5 min	Yes	Yes	Yes	Yes	More than once per day	2.5	Once per day	1	More than once per day	2.5	More than once per day	2.5	More than once per day	2.5	More than once per day	2.5	Once per day	1	More than once per day	2.5	Once per day	1	More than once per day	2.5	3 to 6 times per wk	0.64	Once per day	1	Once per day	1	More than once per day	2.5	More than once per day	2.5
Government	11	Male	Standard five	1 day	Less than 1 hr (1-30 min)	I did not play	Less than 1 hr (1-30 min)	2 days	Less than 1 hr (1 - 30 min)	1 hr (31 - 60 min)	Less than 1 hr (1 - 30 min)	1 hr (31 - 60 min)	2 days	Yes	5 to 15 mins	Yes	No	Yes	Yes	Once per day	1	Once per day	1	Once per day	1	Once or twice per wk	0.21	Never	0	Once or twice per wk	0.21	Once per day	1	3 to 6 times per wk	0.64	Once per day	1	3 to 6 times per wk	0.64	More than once per day	2.5	More than once per day	2.5	Once per day	1	Once per day	1	Once per day	1
Government	9	Female	Standard three	I did not watch	I did not watch	I did not play	I did not play	I did not do this	I did not do this	I did not watch	I did not play	I did not	I did not participate	Yes	16 - 30 mins	No	Yes	Yes	No	Everyday	2.5	Never	0	Never	0	Everyday	2.5	Never	0	Never	0	Never	0	Everyday	2.5	Everyday	2.5	Once or twice per wk	0.21	Never	0	Everyday	2.5	Everyday	2.5	Never	0	Everyday	2.5
Government	11	Female	Standard five	I did not watch	I did not watch	I did not play	I did not play	5 days	More than 2 hrs	I did not watch	I did not play	I did not	I did not participate	Yes	Less than 5 min	No	No	No	No	Never	0	Never	0	Once per day	1	Once per day	1	Never	0	Never	0	Once per day	1	Never	0	Never	0	Never	0	Never	0	Never	0	Never	0	Never	0	Never	0
Government	11	Male	Standard four	1 day	More than 2 hrs	3 days	1-2 hrs	3 days	More than 2 hrs	1 Less than 1 hr (1 - 30 min)	1 to 2 hrs	1 to 2 hrs	1 day	Yes	Less than 5 min	Yes	Yes	Yes	Yes	Once or twice per wk	0.21	Once per day	1	Once or twice per wk	0.21	Everyday	2.5	Once per day	1	3 to 6 times per wk	0.64	Everyday	2.5	Once per day	1	3 to 6 times per wk	0.64	Once or twice per wk	0.21	Once per day	1	Everyday	2.5	Never	0	Never	0	Never	0
Government	9	Female	Standard four	5 days	More than 2 hrs	I did not play	I did not play	2 days	1 hr (31 - 60 min)	I did not watch	I did not play	I did not	3 days	Yes	31 mins to 1 hr	No	Yes	Yes	No	3 to 6 times per wk	0.64	Once or twice per wk	0.21	3 to 6 times per wk	0.64	Never	0			Never	0	Once or twice per wk	0.21	Never	0	Once or twice per wk	0.21	Never	0	Once or twice per wk	0.21	3 to 6 times per wk	0.64	3 to 6 times per wk	0.64	Never	0	Never	0
Government	10	Male	Standard four	5 days	1 hr (31-60 min)	5 days	1-2 hrs	4 days	1 to 2 hrs	1 to 2 hrs	Less than 1 hr (1 - 30 min)	Less than 1 hr (1 - 30 min)	2 days	No		Yes	Yes	Yes	Yes	Once or twice per wk	0.21	Once per day	1	Everyday	2.5	Everyday	2.5	Once per day	1	Once per day	1	More than once per day	2.5	Everyday	2.5	Once per day	1	Once or twice per wk	0.21	More than once per day	2.5	Everyday	2.5	Once per day	1	Once per day	1	More than once per day	2.5
Government	9	Female	Standard three	5 days	Less than 1 hr (1-30 min)	I did not play	I did not play	I did not do this	I did not do this	1 Less than 1 hr (1 - 30 min)	I did not play	Less than 1 hr (1 - 30 min)	5 days	Yes	5 to 15 mins	No	Yes	Yes	Yes	Everyday	2.5	Never	0	Everyday	2.5	Everyday	2.5	Once per day	1	Once per day	1	Once per day	1	Everyday	2.5	Everyday	2.5	Everyday	2.5	Once per day	1	Everyday	2.5	Never	0	Never	0	Never	0
Government	11	Female	Standard four	5 days	Less than 1 hr (1-30 min)	I did not play	I did not play	5 days	1 hr (31 - 60 min)	1 hr (31 - 60 min)	1 hr (31 - 60 min)	More than 2 hrs	5 days	Yes	5 to 15 mins	No	No	Yes	No	Everyday	2.5	Once or twice per wk	0.21	Once per day	1	Once per day	1	Once or twice per wk	0.21	Once or twice per wk	0.21	Once or twice per wk	0.21	Once or twice per wk	0.21	Never	0	Once or twice per wk	0.21	Never	0	Never	0	Never	0	Never	0	Never	0
Government	11	Female	Standard five	1 day	Less than 1 hr (1-30 min)	I did not play	I did not play	3 days	Less than 1 hr (1 - 30 min)	1 Less than 1 hr (1 - 30 min)	I did not play	1 hr (31 - 60 min)	2 days	Yes	Less than 5 min	Yes	Yes	Yes	Yes	More than once per day	2.5	Once per day	1	More than once per day	2.5	More than once per day	2.5	More than once per day	2.5	More than once per day	2.5	Once per day	1	3 to 6 times per wk	0.64	Once per day	1	More than once per day	2.5	More than once per day	2.5	Once per day	1	Once per day	1	3 to 6 times per wk	0.64	3 to 6 times per wk	0.64
Government	10	Female	Standard four	I did not watch	I did not watch	I did not play	I did not play	5 days	Less than 1 hr (1 - 30 min)	I did not watch	I did not play	More than 2 hrs	4 days	Yes	31 mins to 1 hr	No	No	Yes	No	Once per day	1	Once or twice per wk	0.21	Once per day	1	Once per day	1	Once per day	1	Everyday	2.5	Once per day	1	Once per day	1	Once per day	1	Once per day	1	Once per day	1	Once per day	1	Never	0	Once per day	1	Once per day	1
Government	9	Male	Standard three	1 day	1 hr (31-60 min)	1 day	1 hr (31-60 min)	5 days	1 hr (31 - 60 min)	1 hr (31 - 60 min)	Less than 1 hr (1 - 30 min)	Less than 1 hr (1 - 30 min)	5 days	Yes	16 - 30 mins	Yes	No	Yes	Yes	Once or twice per wk	0.21	3 to 6 times per wk	0.64	Once or twice per wk	0.21	3 to 6 times per wk	0.64	Once or twice per wk	0.21	3 to 6 times per wk	0.64	3 to 6 times per wk	0.64	Once or twice per wk	0.21	Once or twice per wk	0.21	3 to 6 times per wk	0.64	Once or twice per wk	0.21	3 to 6 times per wk	0.64	Once or twice per wk	0.21	Never	0	Once or twice per wk	0.21
Government	11	Male	Standard four	1 day	Less than 1 hr (1-30 min)	I did not play	I did not play	I did not do this	More than 2 hrs	I did not watch	I did not play	More than 2 hrs	I did not participate	Yes	5 to 15 mins	Yes	Yes	No	No	3 to 6 times per wk	0.64	Never	0	Once or twice per wk	0.21	Once or twice per wk	0.21	Never	0	Once or twice per wk	0.21	Once or twice per wk	0.21	Once or twice per wk	0.21	Once or twice per wk	0.21	Once or twice per wk	0.21	Never	0	Once or twice per wk	0.21	Never	0	Never	0	Never	0
Government	10	Male	Standard three	5 days	Less than 1 hr (1-30 min)	2 days	Less than 1 hr (1-30 min)	3 days	1 hr (31 - 60 min)	1 Less than 1 hr (1 - 30 min)	1 hr (31 - 60 min)	Less than 1 hr (1 - 30 min)	2 days	Yes	31 mins to 1 hr	Yes	No	No	Yes	Never	0	Never	0	Once or twice per wk	0.21	Once or twice per wk	0.21	Never	0	Once or twice per wk	0.21	Once or twice per wk	0.21	Everyday	2.5	Once or twice per wk	0.21	Once or twice per wk	0.21	Never	0	Once or twice per wk	0.21	Never	0	Never	0	Never	0
Government	9	Female	Standard four	3 days	Less than 1 hr (1-30 min)	I did not play	I did not play	I did not do this	I did not do this	1 Less than 1 hr (1 - 30 min)	I did not play	I did not	4 days	Yes	5 to 15 mins	No	Yes	Yes	No	Never	0	Never	0	Once or twice per wk	0.21	Once or twice per wk	0.21	Never	0	Never	0	Once or twice per wk	0.21	Once or twice per wk	0.21	Once or twice per wk	0.21	Once or twice per wk	0.21	Never	0	Everyday	2.5	Never	0	Never	0	Never	0
Government	10	Female	Standard four	5 days	Less than 1 hr (1-30 min)	I did not play	I did not play	1 day	Less than 1 hr (1 - 30 min)	I did not watch	I did not play	More than 2 hrs	1 day	Yes	5 to 15 mins	Yes	No	Yes	Yes	More than once per day	2.5	Once per day	1	Everyday	2.5	Once per day	1	Once or twice per wk	0.21	More than once per day	2.5	Once per day	1	More than once per day	2.5	Once per day	1	More than once per day	2.5	3 to 6 times per wk	0.64	Once per day	1	More than once per day	2.5	Once per day	1	Everyday	2.5
Government	10	Female	Standard three	I did not watch	I did not watch	I did not play	I did not play	5 days	1 to 2 hrs	I did not watch	I did not play	1 to 2 hrs	2 days	Yes	31 mins to 1 hr	Yes	Yes	Yes	No	Never	0	Never	0	Once or twice per wk	0.21	Never	0	More than once per day	2.5	Everyday	2.5	Never	0	Once per day	1	3 to 6 times per wk	0.64	Once per day	1	Never	0	Once per day	1	Never	0	Never	0	More than once per day	2.5
Government	10	Male	Standard four	2 days	Less than 1 hr (1-30 min)	I did not play	I did not play	4 days	1 to 2 hrs	1 Less than 1 hr (1 - 30 min)	I did not play	I did not	4 days	Yes	Less than 5 min	Yes	Yes	Yes	Yes	Never	0	Once per day	1	More than once per day	2.5	Once per day	1	Never	0	Once per day	1	Never	0	Once per day	1	Never	0	Once per day	1	Once per day	1	More than once per day	2.5	Once per day	1	Never	0	Never	0
Government	11	Male	Standard four	1 day	1 hr (31-60 min)	I did not play	I did not play	1 day	1 hr (31 - 60 min)	I did not watch	I did not play	More than 2 hrs	4 days	Yes	31 mins to 1 hr	Yes	Yes	Yes	Yes	Once or twice per wk	0.21	3 to 6 times per wk	0.64	3 to 6 times per wk	0.64	3 to 6 times per wk	0.64	Never	0	More than once per day	2.5	Once per day	1	Once per day	1	Never	0	3 to 6 times per wk	0.64	Everyday	2.5	3 to 6 times per wk	0.64	Never	0	Once per day	1	More than once per day	2.5
Government	10	Male	Standard four	5 days	Less than 1 hr (1-30 min)	1 day	Less than 1 hr (1-30 min)	1 day	Less than 1 hr (1 - 30 min)	More than 2 hrs	Less than 1 hr (1 - 30 min)	More than 2 hrs	5 days	Yes	16 - 30 mins	Yes	Yes	Yes	Yes	Once per day	1	Once per day	1	Everyday	2.5	3 to 6 times per wk	0.64	Once per day	1	More than once per day	2.5	Never	0	Never	0	Never	0	More than once per day	2.5	Once per day	1	Everyday	2.5	Never	0	Never	0	Never	0
Government	11	Female	Standard five	I did not watch	I did not watch	I did not play	I did not play	I did not do this	I did not do this	I did not watch	I did not play	More than 2 hrs	5 days	Yes	5 to 15 mins	Yes	Yes	Yes	Yes	Never	0	Once or twice per wk	0.21	Never	0	Once or twice per wk	0.21	Never	0	Never	0	Never	0	Never	0	Once or twice per wk	0.21	Once per day	1	Once per day	1	Once per day	1	Never	0	Never	0	Never	0
Government	11	Female	Standard five	I did not watch	I did not watch	1 day	1 hr (31-60 min)	5 days	1 to 2 hrs	I did not watch	I did not play	1 hr (31 - 60 min)	I did not participate	Yes	31 mins to 1 hr	Yes	Yes	Yes	Yes	Once per day	1	Never	0	Everyday	2.5	Once per day	1	Never	0	Once per day	1	Never	0	Once per day	1	Never	0	Never	0	Once per day	1	Once per day	1	Once per day	1	Never	0	Never	0
Government	11	Male	Standard four	I did not watch	I did not watch	3 days	Less than 1 hr (1-30 min)	I did not do this	I did not do this	1 Less than 1 hr (1 - 30 min)	Less than 1 hr (1 - 30 min)	I did not	2 days	Yes	16 - 30 mins	Yes	Yes	Yes	Yes	Never	0	Never	0	More than once per day	2.5	3 to 6 times per wk	0.64	Never	0	Never	0	Never	0	Never	0	Never	0	Never	0	Never	0	Never	0	Never	0	Never	0	Never	0
Government	11	Female	Standard four	2 days	Less than 1 hr (1-30 min)	1 day	I did not play	1 day	Less than 1 hr (1 - 30 min)	1 to 2 hrs	1 to 2 hrs	1 hr (31 - 60 min)	1 day	Yes	16 - 30 mins	Yes	Yes	Yes	Yes	Once per day	1	Once per day	1	Once per day	1	Once per day	1	Once per day	1	Never	0	Never	0	Once per day	1	Never	0	Once per day	1	Never	0	Never	0	Never	0	Never	0	Never	0
Government	9	Female	Standard four	I did not watch	I did not watch	I did not play	I did not play	5 days	Less than 1 hr (1 - 30 min)	I did not watch	I did not play	Less than 1 hr (1 - 30 min)	5 days	Yes	16 - 30 mins	No	Yes	Yes	Yes	Once per day	1	Never	0	Everyday	2.5	Once per day	1	More than once per day	2.5	More than once per day	2.5	Never	0	Once per day	1	Never	0	Once per day	1	Once or twice per wk	0.21	Everyday	2.5	Never	0	Never	0	Never	0
Government	11	Male	Standard five	5 days	Less than 1 hr (1-30 min)	4 days	1 hr (31-60 min)	2 days	1 hr (31 - 60 min)	1 hr (31 - 60 min)	Less than 1 hr (1 - 30 min)	Less than 1 hr (1 - 30 min)	I did not participate	Yes	Less than 5 min	Yes	Yes	Yes	Yes	Everyday	2.5	Everyday	2.5	Never	0	Once per day	1	Never	0	Never	0	Once per day	1	Everyday	2.5	Everyday	2.5	Once per day	1	Never	0	Never	0	Never	0	Never	0	Once per day	1
Government	11	Female	Standard five	I did not watch	I did not watch	I did not play	I did not play	1 day	Less than 1 hr (1 - 30 min)	1 Less than 1 hr (1 - 30 min)	Less than 1 hr (1 - 30 min)	1 hr (31 - 60 min)	3 days	Yes	16 - 30 mins	Yes	Yes	Yes	Yes	3 to 6 times per wk	0.64	Once per day	1	Once or twice per wk	0.21	More than once per day	2.5	Once per day	1	3 to 6 times per wk	0.64	Never	0	Once per day	1	3 to 6 times per wk	0.64	Everyday	2.5	More than once per day	2.5	More than once per day	2.5	Once or twice per wk	0.21	Once per day	1	Everyday	2.5
Government	10	Male	Standard four	5 days	1 hr (31-60 min)	I did not play	I did not play	I did not do this	I did not do this	More than 2 hrs	More than 2 hrs	I did not	2 days	Yes	Less than 5 min	No	Yes	Yes	No	Never	0	Never	0	More than once per day	2.5	More than once per day	2.5	Never	0	Never	0	Once per day	1	Never	0	Never	0	More than once per day	2.5	Never	0	Never	0	Never	0	Never	0	Never	0
Government	11	Male	Standard four	1 day	Less than 1 hr (1-30 min)	2 days	1 hr (31-60 min)	5 days	1 to 2 hrs	More than 2 hrs	1 to 2 hrs	1 to 2 hrs	5 days	Yes	5 to 15 mins	Yes	Yes	Yes	Yes	Once per day	1	Never	0	3 to 6 times per wk	0.64	3 to 6 times per wk	0.64	Never	0	Never	0	Never	0	Never	0	Never	0	Never	0	Never	0	Once per day	1	Once per day	1	Never	0	Once per day	1
Government	11	Female	Standard five	I did not watch	I did not watch	1 day	Less than 1 hr (1-30 min)	2 days	1 to 2 hrs	I did not watch	I did not play	I did not	5 days	Yes	16 - 30 mins	Yes	Yes	Yes	Yes	3 to 6 times per wk	0.64	Once per day	1	Once per day	1	Once per day	1	3 to 6 times per wk	0.64	More than once per day	2.5	3 to 6 times per wk	0.64	Everyday	2.5	Never	0	Once per day	1	Once per day	1	Everyday	2.5	Once per day	1	Once per day	1	More than once per day	2.5
Government	11	Male	Standard four	1 day	Less than 1 hr (1-30 min)	I did not play	I did not play	1 day	1 hr (31 - 60 min)	I did not watch	I did not play	1 hr (31 - 60 min)	2 days	Yes	5 to 15 mins	Yes	Yes	Yes	Yes	Once per day	1	Once per day	1	Once per day	1	Once per day	1	Once per day	1	Once per day	1	Once per day	1	Once per day	1	Once per day	1	Once or twice per wk	0.21	Once per day	1	Never	0	Never	0	Never	0	Never	0
Government	10	Female	Standard four	1 day	1-2 hrs	I did not play	I did not play	2 days	1 to 2 hrs	I did not watch	I did not play	I did not	5 days	Yes	5 to 15 mins	Yes	Yes	Yes	Yes	Once per day	1	Never	0	Once per day	1	Never	0	More than once per day	2.5	Once per day	1	Once per day	1	Once per day	1	Once or twice per wk	0.21	Once or twice per wk	0.21	Once per day	1	Once per day	1	Once per day	1	More than once per day	2.5	More than once per day	2.5
Government	11	Female	Standard four	1 day	Less than 1 hr (1-30 min)	I did not play	I did not play	5 days	1 hr (31 - 60 min)	1 Less than 1 hr (1 - 30 min)	I did not play	1 hr (31 - 60 min)	1 day	Yes	16 - 30 mins	Yes	Yes	Yes	Yes	Once per day	1	Everyday	2.5	More than once per day	2.5	Once or twice per wk	0.21	Never	0	Everyday	2.5	Never	0	3 to 6 times per wk	0.64	Once per day	1	3 to 6 times per wk	0.64	Once or twice per wk	0.21	3 to 6 times per wk	0.64	Never	0	Everyday	2.5	Never	0
Government	11	Female	Standard four	I did not watch	I did not watch	I did not play	I did not play	3 days	1 hr (31 - 60 min)	I did not watch	I did not play	Less than 1 hr (1 - 30 min)	2 days	Yes	Less than 5 min	Yes	Yes	Yes	Yes	Once per day	1	Everyday	2.5	Everyday	2.5	Once or twice per wk	0.21	Never	0	Everyday	2.5	Once per day	1	Once per day	1	Never	0	More than once per day	2.5	Once per day	1	More than once per day	2.5	Never	0	Once per day	1	More than once per day	2.5
Government	11	Female	Standard five	I did not watch	I did not watch	I did not play	I did not play	5 days	1 to 2 hrs	I did not watch	I did not play	1 to 2 hrs	2 days	Yes	5 to 15 mins	Yes	Yes	Yes	Yes	Once per day	1	Never	0	3 to 6 times per wk	0.64	Once or twice per wk	0.21	Never	0	Once per day	1	Once per day	1	3 to 6 times per wk	0.64	3 to 6 times per wk	0.64	Everyday	2.5	Once per day	1	Once per day	1	Never	0	Once per day	1	Once per day	1
Government	11	Female	Standard five	I did not watch	I did not watch	1 day	Less than 1 hr (1-30 min)	1 day	Less than 1 hr (1 - 30 min)	1 Less than 1 hr (1 - 30 min)	Less than 1 hr (1 - 30 min)	1 hr (31 - 60 min)	2 days	Yes	16 - 30 mins	Yes	Yes	Yes	Yes	More than once per day	2.5	Once per day	1	More than once per day	2.5	3 to 6 times per wk	0.64	Once per day	1	3 to 6 times per wk	0.64	Once per day	1	More than once per day	2.5	Everyday	2.5	More than once per day	2.5	Once or twice per wk	0.21	3 to 6 times per wk	0.64	Never	0	Never	0	More than once per day	2.5
Government	9	Female	Standard four	I did not watch	I did not watch	I did not play	I did not play	I did not do this	Less than 1 hr (1 - 30 min)	I did not watch	I did not play	I did not	5 days	Yes	5 to 15 mins	Yes	Yes	Yes	Yes	Everyday	2.5	Once per day	1	Once per day	1	Once per day	1	Once per day	1	Never	0	Once per day	1	Once per day	1	Once per day	1	Once per day	1	Once per day	1	Once per day	1	Never	0	Once per day	1	Never	0
Government	11	Female	Standard four	5 days	1 hr (31-60 min)	2 days	Less than 1 hr (1-30 min)	5 days	1 hr (31 - 60 min)	1 Less than 1 hr (1 - 30 min)	I did not play	1 hr (31 - 60 min)	5 days	Yes	31 mins to 1 hr	No	Yes	Yes	Yes	Once per day	1	More than once per day	2.5	Everyday	2.5	Once or twice per wk	0.21	Once per day	1	Once per day	1	Once per day	1	Everyday	2.5	More than once per day	2.5	Once per day	1	Once per day	1	Once per day	1	Never	0	Never	0	Never	0
Government	10	Female	Standard four	1 day	1-2 hrs	I did not play	I did not play	5 days	1 to 2 hrs	1 to 2 hrs	I did not play	1 to 2 hrs	2 days	Yes	31 mins to 1 hr	Yes	Yes	Yes	No	3 to 6 times per wk	0.64	Never	0	Once or twice per wk	0.21	3 to 6 times per wk	0.64	Once or twice per wk	0.21	Once per day	1	Never	0	More than once per day	2.5	Never	0	3 to 6 times per wk	0.64	More than once per day	2.5	Once per day	1	Never	0	Never	0	3 to 6 times per wk	0.64
Government	9	Male	Standard four	1 day	Less than 1 hr (1-30 min)	2 days	1 hr (31-60 min)	5 days	Less than 1 hr (1 - 30 min)	1 Less than 1 hr (1 - 30 min)	Less than 1 hr (1 - 30 min)	Less than 1 hr (1 - 30 min)	5 days	Yes	16 - 30 mins	Yes	Yes	Yes	Yes	Once per day	1	Once per day	1	Once per day	1	Once per day	1	Once per day	1	Once per day	1	Once per day	1	Once per day	1	Once per day	1	Once per day	1	Once per day	1	Once per day	1	Once per day	1	Once per day	1	Once per day	1
Government	11	Female	Standard four	I did not watch	I did not watch	I did not play	I did not play	I did not do this	I did not do this	I did not watch	I did not play	I did not	3 days	Yes	Less than 5 min	Yes	Yes	Yes	Yes	Never	0	3 to 6 times per wk	0.64	Everyday	2.5	Never	0	Once per day	1	Never	0	Once per day	1	Once per day	1	Once per day	1	Once per day	1	Never	0	Everyday	2.5	Never	0	Never	0	Never	0
Government	10	Male	Standard four	I did not watch	I did not watch	1 day	Less than 1 hr (1-30 min)	I did not do this	I did not do this	I did not watch	I did not play	I did not	I did not participate	Yes	Less than 5 min	Yes	Yes	Yes	Yes	Once per day	1	Once per day	1	Once per day	1	Once per day	1	Once per day	1	Once per day	1	Once per day	1	Everyday	2.5	Everyday	2.5	Once per day	1	Never	0	Never	0	Never	0	More than once per day	2.5	Never	0
Government	10	Female	Standard four	1 day	1 hr (31-60 min)	I did not play	I did not play	I did not do this	I did not do this	1 Less than 1 hr (1 - 30 min)	1 to 2 hrs	1 hr (31 - 60 min)	5 days	Yes	5 to 15 mins	Yes	Yes	Yes	Yes	Once per day	1	Once per day	1	Once per day	1	Once per day	1	Once per day	1	Once per day	1	Once per day	1	Once per day	1	Once per day	1	Once per day	1	Once per day	1	Once per day	1	Once per day	1	Once per day	1	Once per day	1
Government	10	Male	Standard four	3 days	1 hr (31-60 min)	2 days	I did not play	I did not do this	Less than 1 hr (1 - 30 min)	I did not watch	Less than 1 hr (1 - 30 min)	5	5 days	Yes	5 to 15 mins	Yes	Yes	Yes	Yes	More than once per day	2.5	Never	0	Once per day	1	Once per day	1	Never	0	Once per day	1	Once per day	1	3 to 6 times per wk	0.64	Once per day	1	Once or twice per wk	0.21	Once per day	1	More than once per day	2.5	Once per day	1	Never	0	Never	0
Government	11	Male	Standard five	I did not watch	I did not watch	I did not play	I did not play	3 days	More than 2 hrs	1 hr (31 - 60 min)	I did not play	1 to 2 hrs	3 days	Yes	Less than 5 min	Yes	Yes	Yes	Yes	Never	0	Never	0	More than once per day	2.5	Never	0	Never	0	Never	0	Never	0	More than once per day	2.5	Never	0	Once per day	1	More than once per day	2.5	Once per day	1	Never	0	Never	0	Never	0
Government	10	Male	Standard four	1 day	Less than 1 hr (1-30 min)	1 day	Less than 1 hr (1-30 min)	1 day	Less than 1 hr (1 - 30 min)	I did not watch	I did not play	1 hr (31 - 60 min)	5 days	Yes	5 to 15 mins	Yes	Yes	Yes	Yes	Once per day	1	Never	0	Once per day	1	More than once per day	2.5	Once per day	1	Never	0	Once per day	1	Once per day	1	Once per day	1	More than once per day	2.5	Once per day	1	Once per day	1	Never	0	Never	0	Never	0
Government	10	Female	Standard four	1 day	1-2 hrs	1 day	1 hr (31-60 min)	4 days	1 to 2 hrs	More than 2 hrs	Less than 1 hr (1 - 30 min)	1 to 2 hrs	3 days	Yes	5 to 15 mins	Yes	Yes	Yes	Yes	More than once per day	2.5	Once per day	1	Everyday	2.5	Once per day	1	Once per day	1	More than once per day	2.5	More than once per day	2.5	Everyday	2.5	Once per day	1	3 to 6 times per wk	0.64	Never	0	Everyday	2.5	Never	0	Never	0	Never	0
Government	10	Male	Standard four	5 days	Less than 1 hr (1-30 min)	2 days	1 hr (31-60 min)	5 days	Less than 1 hr (1 - 30 min)	I did not watch	I did not play	Less than 1 hr (1 - 30 min)	2 days	Yes	16 - 30 mins	Yes	Yes	Yes	Yes	Once per day	1	Once per day	1	Once per day	1	Once per day	1	Never	0	Once or twice per wk	0.21	Once or twice per wk	0.21	3 to 6 times per wk	0.64	Once or twice per wk	0.21	3 to 6 times per wk	0.64	Never	0	Once or twice per wk	0.21	Never	0	Never	0	Never	0
Government	11	Female	Standard four	I did not watch	I did not watch	I did not play	I did not play	1 day	1 to 2 hrs	I did not watch	I did not play	1 to 2 hrs	1 day	Yes	5 to 15 mins	Yes	Yes	Yes	Yes	Everyday	2.5	Once or twice per wk	0.21	Everyday	2.5	Everyday	2.5	Once per day	1	3 to 6 times per wk	0.64	More than once per day	2.5	Everyday	2.5	Never	0	Once per day	1	3 to 6 times per wk	0.64	Once per day	1	Never	0	Never	0	Never	0
Government	10	Female	Standard four	1 day	1-2 hrs	2 days	1-2 hrs	5 days	More than 2 hrs	More than 2 hrs	1 to 2 hrs	Less than 1 hr (1 - 30 min)	5 days	Yes	5 to 15 mins	Yes	Yes	Yes	Yes	Once per day	1	Once per day	1	Everyday	2.5	Everyday	2.5	Everyday	2.5	Never	0	Never	0	More than once per day	2.5	3 to 6 times per wk	0.64	Once or twice per wk	0.21	Never	0	Everyday	2.5	Never	0	Once or twice per wk	0.21	Never	0
Government	11	Male	Standard four	I did not watch	I did not watch	I did not play	I did not play	5 days	1 hr (31 - 60 min)	1 to 2 hrs	I did not play	1 hr (31 - 60 min)	5 days	Yes	Less than 5 min	Yes	Yes	Yes	Yes	Once per day	1	Once per day	1	Once per day	1	More than once per day	2.5	Once per day	1	Once per day	1	Once per day	1	Once per day	1	Once per day	1	Once per day	1	Once per day	1	Once per day	1	Once per day	1	Once per day	1	Once per day	1
Government	11	Male	Standard four	I did not watch	I did not watch	I did not play	I did not play	I did not do this	I did not do this	I did not watch	I did not play	Less than 1 hr (1 - 30 min)	5 days	Yes	Less than 5 min	Yes	Yes	Yes	Yes	Never	0	Once or twice per wk	0.21	3 to 6 times per wk	0.64	More than once per day	2.5	Once per day	1	Never	0	More than once per day	2.5	Once or twice per wk	0.21	Once or twice per wk	0.21	Everyday	2.5	Everyday	2.5	Never	0	More than once per day	2.5	More than once per day	2.5	Once per day	1
Government	10	Female	Standard four	I did not watch	I did not watch	I did not play	I did not play	1 day	More than 2 hrs	I did not watch	I did not play	1 hr (31 - 60 min)	1 day	Yes	5 to 15 mins	Yes	Yes	Yes	Yes	More than once per day	2.5	Once per day	1	More than once per day	2.5	Everyday	2.5	Once per day	1	Never	0	More than once per day	2.5	Everyday	2.5	Never	0	3 to 6 times per wk	0.64	Never	0	Everyday	2.5	3 to 6 times per wk	0.64	Never	0	Never	0
Government	9	Female	Standard four	I did not watch	I did not watch	I did not play	I did not play	I did not do this	I did not do this	I did not watch	I did not play	I did not	I did not participate	Yes	5 to 15 mins	No	Yes	Yes	Yes	Everyday	2.5	Everyday	2.5	Once per day	1	3 to 6 times per wk	0.64	More than once per day	2.5	Once or twice per wk	0.21	Everyday	2.5	3 to 6 times per wk	0.64	Everyday	2.5	More than once per day	2.5	More than once per day	2.5	Everyday	2.5	3 to 6 times per wk	0.64	Never	0	More than once per day	2.5
Government	11	Female	Standard four	I did not watch	I did not watch	I did not play	I did not play	I did not do this	I did not do this	I did not watch	I did not play	I did not	I did not participate	Yes	Less than 5 min	Yes	Yes	Yes	Yes	Once per day	1	Once per day	1	Everyday	2.5	Never	0	More than once per day	2.5	Everyday	2.5	More than once per day	2.5	3 to 6 times per wk	0.64	Everyday	2.5	Once or twice per wk	0.21	More than once per day	2.5	Once per day	1	Never	0	Never	0	Never	0
Government	11	Female	Standard four	1 day	Less than 1 hr (1-30 min)	1 day	1 hr (31-60 min)	5 days	1 hr (31 - 60 min)	More than 2 hrs	1 to 2 hrs	More than 2 hrs	5 days	Yes	16 - 30 mins	Yes	Yes	Yes	Yes	Once per day	1	Once per day	1	Once per day	1	Once per day	1	Once per day	1	Once per day	1	Once per day	1	Once per day	1	Once per day	1	Once per day	1	Once per day	1	Never	0	Never	0	Never	0	Never	0
Government	10	Male	Standard four	I did not watch	I did not watch	1 day	Less than 1 hr (1-30 min)	I did not do this	I did not do this	I did not watch	I did not play	I did not	5 days	Yes	5 to 15 mins	Yes	Yes	Yes	No	Once per day	1	Never	0	Once per day	1	Never	0	Once per day	1	Once per day	1	Never	0	Never	0	Once per day	1	Once per day	1	Never	0	Never	0	Once per day	1	Never	0	Never	0
Government	10	Male	Standard four	2 days	1 hr (31-60 min)	I did not play	I did not play	5 days	1 hr (31 - 60 min)	1 to 2 hrs	I did not play	1 hr (31 - 60 min)	3 days	Yes	5 to 15 mins	Yes	Yes	Yes	Yes	Once per day	1	Once per day	1	Once per day	1	More than once per day	2.5	Once per day	1	More than once per day	2.5	Once per day	1	Once per day	1	3 to 6 times per wk	0.64	More than once per day	2.5	Once per day	1	Once or twice per wk	0.21	Once per day	1	Once per day	1	More than once per day	2.5
Government	11	Female	Standard five	5 days	1 hr (31-60 min)	I did not play	I did not play	2 days	More than 2 hrs	More than 2 hrs	1 to 2 hrs	More than 2 hrs	5 days	Yes	5 to 15 mins	Yes	Yes	Yes	Yes	Everyday	2.5	3 to 6 times per wk	0.64	Once per day	1	More than once per day	2.5	Once or twice per wk	0.21	Everyday	2.5	Once or twice per wk	0.21	More than once per day	2.5	Once per day	1	More than once per day	2.5	Once or twice per wk	0.21	More than once per day	2.5	Once or twice per wk	0.21	Everyday	2.5	Once or twice per wk	0.21
Government	10	Female	Standard four	I did not watch	I did not watch	1 day	Less than 1 hr (1-30 min)	5 days	1 hr (31 - 60 min)	I did not watch	I did not play	1 hr (31 - 60 min)	5 days	Yes	5 to 15 mins	Yes	Yes	Yes	Yes	Once per day	1	Never	0	More than once per day	2.5	Never	0	Everyday	2.5	Once per day	1	Never	0	Once per day	1	Never	0	More than once per day	2.5	Never	0	Once per day	1	Never	0	Never	0	Never	0
Government	11	Female	Standard five	I did not watch	I did not watch	I did not play	I did not play	3 days	1 to 2 hrs	I did not watch	I did not play	Less than 1 hr (1 - 30 min)	2 days	Yes	5 to 15 mins	No	Yes	Yes	Yes	Once per day	1	Never	0	More than once per day	2.5	More than once per day	2.5	Never	0	Never	0	Never	0	Once per day	1	Never	0	Once per day	1	Once per day	1	More than once per day	2.5	Never	0	Once per day	1	Never	0
Government	11	Female	Standard five	I did not watch	I did not watch	1 day	1 hr (31-60 min)	5 days	1 to 2 hrs	I did not watch	1 hr (31 - 60 min)	1 hr (31 - 60 min)	I did not participate	Yes	16 - 30 mins	No	Yes	Yes	Yes	Never	0	Never	0	More than once per day	2.5	Once per day	1	Never	0	Once per day	1	Never	0	Once per day	1	Once per day	1	Once per day	1	Never	0	Never	0	Never	0	Never	0	Never	0
Government	11	Male	Standard five	1 day	Less than 1 hr (1-30 min)	I did not play	I did not play	3 days	1 hr (31 - 60 min)	1 Less than 1 hr (1 - 30 min)	I did not play	Less than 1 hr (1 - 30 min)	4 days	Yes	Less than 5 min	Yes	Yes	Yes	Yes	3 to 6 times per wk	0.64	Once or twice per wk	0.21	Once or twice per wk	0.21	More than once per day	2.5	Once per day	1	More than once per day	2.5	Never	0	Once per day	1	Once per day	1	Once per day	1	Once per day	1	More than once per day	2.5	Once per day	1	Never	0	Never	0
Government	11	Female	Standard five	I did not watch	I did not watch	I did not play	I did not play	5 days	More than 2 hrs	I did not watch	I did not play	1 hr (31 - 60 min)	5 days	Yes	16 - 30 mins	No	Yes	Yes	Yes	Everyday	2.5	Once per day	1	3 to 6 times per wk	0.64	Never	0	More than once per day	2.5	Once per day	1	3 to 6 times per wk	0.64	Once or twice per wk	0.21	Once per day	1	More than once per day	2.5	Everyday	2.5	Everyday	2.5	Once per day	1	Never	0	Never	0
Government	11	Female	Standard five	I did not watch	I did not watch	I did not play	I did not play	3 days	1 hr (31 - 60 min)	I did not watch	I did not play	1 hr (31 - 60 min)	5 days	Yes	16 - 30 mins	Yes	Yes	Yes	Yes	Never	0	More than once per day	2.5	3 to 6 times per wk	0.64	Never	0	Never	0	Once per day	1	Never	0	Once per day	1	Never	0	Everyday	2.5	Never	0	Once per day	1	Never	0	Never	0	More than once per day	2.5
Government	11	Female	Standard five	I did not watch	I did not watch	I did not play	I did not play	5 days	1 to 2 hrs	I did not watch	I did not play	More than 2 hrs	5 days	Yes	Less than 5 min	Yes	No	Yes	Yes	Once per day	1	Never	0	Never	0	3 to 6 times per wk	0.64	Never	0	Never	0	Once per day	1	Never	0	Never	0	Never	0	Never	0	Never	0	Never	0	Never	0	Never	0
Government	10	Female	Standard four	I did not watch	I did not watch	I did not play	I did not play	5 days	More than 2 hrs	I did not watch	I did not play	1 to 2 hrs	5 days	Yes	16 - 30 mins	Yes	Yes	Yes	Yes	Once per day	1	More than once per day	2.5	Never	0	Once or twice per wk	0.21	Never	0	Everyday	2.5	Once per day	1	Never	0	3 to 6 times per wk	0.64	Never	0	Never	0	More than once per day	2.5	Once or twice per wk	0.21	Never	0	Everyday	2.5
Private	10	Male	Standard three	5 days	Less than 1 hr (1-30 min)	4 days	More than 2 hrs	5 days	1 to 2 hrs	1 Less than 1 hr (1 - 30 min)	More than 2 hrs	I did not	5 days	Yes	16 - 30 mins	No	Yes	Yes	Yes	3 to 6 times per wk	0.64	3 to 6 times per wk	0.64	Everyday	2.5	Everyday	2.5	Everyday	2.5	Once or twice per wk	0.21	Everyday	2.5	Everyday	2.5	3 to 6 times per wk	0.64	Everyday	2.5	Everyday	2.5	Everyday	2.5	3 to 6 times per wk	0.64	Everyday	2.5	Everyday	2.5
Private	9	Female	Standard three	I did not watch	I did not watch	I did not play	I did not play	5 days	1 to 2 hrs	1 to 2 hrs	I did not play	1 to 2 hrs	5 days	No		Yes	No	Yes	Yes	Once per day	1	More than once per day	2.5	3 to 6 times per wk	0.64			Once per day	1	Everyday	2.5	3 to 6 times per wk	0.64	Never	0	3 to 6 times per wk	0.64	Never	0	Once or twice per wk	0.21	Everyday	2.5	Once per day	1	Never	0	Once per day	1
Private	9	Female	Standard three	2 days	More than 2 hrs	I did not play	I did not play	5 days		More than 2 hrs	1 to 2 hrs	More than 2 hrs	5 days	No		No	Yes	No	No	Once or twice per wk	0.21	Once per day	1	Once or twice per wk	0.21	Once or twice per wk	0.21	Once per day	1	3 to 6 times per wk	0.64	3 to 6 times per wk	0.64	More than once per day	2.5					More than once per day	2.5			Never	0	Once or twice per wk	0.21	More than once per day	2.5
Private	9	Male	Standard three	5 days	More than 2 hrs	3 days	More than 2 hrs	2 days	1 hr (31 - 60 min)	More than 2 hrs	More than 2 hrs	1 hr (31 - 60 min)	1 day	No		Yes	Yes	Yes	Yes	3 to 6 times per wk	0.64	Never	0	Once or twice per wk	0.21	Once or twice per wk	0.21	Once per day	1	Once or twice per wk	0.21	Never	0	Never	0	Never	0	Once or twice per wk	0.21	Once per day	1	Once per day	1	Never	0	Never	0	Never	0
Private	9	Female	Standard three	I did not watch	I did not watch	I did not play	I did not play	2 days	1 hr (31 - 60 min)	I did not watch	I did not play	Less than 1 hr (1 - 30 min)	5 days	No		No	Yes	Yes	No	Once per day	1	Once per day	1	Everyday	2.5	Never	0	Once per day	1	Everyday	2.5	Everyday	2.5	Once per day	1	Never	0	Once per day	1	Once per day	1	Once per day	1	More than once per day	2.5	Never	0	3 to 6 times per wk	0.64
Private	10	Female	Standard four	5 days	Less than 1 hr (1-30 min)	3 days	More than 2 hrs	3 days	More than 2 hrs	1 to 2 hrs	More than 2 hrs	1 hr (31 - 60 min)	5 days	Yes	31 mins to 1 hr	No	Yes	No	No	Once or twice per wk	0.21	Once or twice per wk	0.21	Once or twice per wk	0.21	Once per day	1	Once per day	1	Once or twice per wk	0.21	Never	0	Once or twice per wk	0.21	Everyday	2.5	Once or twice per wk	0.21	Once or twice per wk	0.21	Once or twice per wk	0.21	Once or twice per wk	0.21	Once or twice per wk	0.21	Once or twice per wk	0.21
Private	9	Female	Standard three	1 day	More than 2 hrs	I did not play	I did not play	I did not do this	I did not do this	1 Less than 1 hr (1 - 30 min)	Less than 1 hr (1 - 30 min)	Less than 1 hr (1 - 30 min)	5 days	No		No	No	Yes	Yes	Everyday	2.5	More than once per day	2.5	Everyday	2.5	Everyday	2.5	Once or twice per wk	0.21	3 to 6 times per wk	0.64	Once or twice per wk	0.21	More than once per day	2.5	Once or twice per wk	0.21	Everyday	2.5	Once or twice per wk	0.21	More than once per day	2.5	Once per day	1	Once or twice per wk	0.21	3 to 6 times per wk	0.64
Private	9	Male	Standard three	4 days	Less than 1 hr (1-30 min)	3 days	More than 2 hrs	1 day	I did not do this	I did not watch	1 to 2 hrs	1 to 2 hrs	5 days	Yes	Less than 5 min	No	Yes	Yes	Yes	Once per day	1	Once per day	1	Everyday	2.5	Once per day	1	Once per day	1	Once per day	1	Once per day	1	Once per day	1	Once per day	1	Once per day	1	Once per day	1	Once per day	1	Never	0	Once per day	1	Once per day	1
Private	9	Male	Standard three	5 days	1 hr (31-60 min)	3 days	1-2 hrs	5 days	1 hr (31 - 60 min)	1 to 2 hrs	I did not play	More than 2 hrs	5 days	Yes	16 - 30 mins	No	Yes	Yes	Yes	Once per day	1	Never	0	Once per day	1	3 to 6 times per wk	0.64	Once or twice per wk	0.21	Once or twice per wk	0.21	Once or twice per wk	0.21	Once per day	1	Once or twice per wk	0.21	Once per day	1	Once or twice per wk	0.21	Never	0	Never	0	Never	0	Once or twice per wk	0.21
Private	9	Female	Standard three	5 days	More than 2 hrs	I did not play	I did not play	5 days	1 to 2 hrs	1 to 2 hrs	More than 2 hrs	I did not	5 days	Yes	Less than 5 min	No	Yes	Yes	Yes	3 to 6 times per wk	0.64	3 to 6 times per wk	0.64	Once or twice per wk	0.21	Everyday	2.5	Everyday	2.5	Once or twice per wk	0.21	Everyday	2.5	Everyday	2.5	3 to 6 times per wk	0.64	Everyday	2.5	Everyday	2.5	Everyday	2.5	3 to 6 times per wk	0.64	Everyday	2.5	Everyday	2.5
Private	10	Female	Standard four	I did not watch	I did not watch	I did not play	I did not play	I did not do this	I did not do this	I did not watch	Less than 1 hr (1 - 30 min)	I did not	3 days	No		No	Yes	Yes	Yes	Once per day	1	Never	0	More than once per day	2.5	Once per day	1	Everyday	2.5	Once per day	1	Once per day	1	Once per day	1	Never	0	3 to 6 times per wk	0.64	More than once per day	2.5	Never	0	Never	0	Once per day	1	Once or twice per wk	0.21
Private	10	Female	Standard three	5 days	1 hr (31-60 min)	1 day	Less than 1 hr (1-30 min)	I did not do this	I did not do this	1 to 2 hrs	Less than 1 hr (1 - 30 min)	I did not	5 days	Yes	Less than 5 min	No	Yes	Yes	Yes	Everyday	2.5	Once per day	1	3 to 6 times per wk	0.64	Never	0	Everyday	2.5	Everyday	2.5	3 to 6 times per wk	0.64	Everyday	2.5	Once per day	1	Everyday	2.5	Everyday	2.5	Once per day	1	Everyday	2.5	Everyday	2.5	Once or twice per wk	0.21
Private	11	Female	Standard four	5 days	Less than 1 hr (1-30 min)	1 day	Less than 1 hr (1-30 min)	I did not do this	I did not do this	1 Less than 1 hr (1 - 30 min)	I did not play	I did not	3 days	No		No	Yes	Yes	No	Once per day	1	Once or twice per wk	0.21	Once or twice per wk	0.21	Once per day	1	Once per day	1	3 to 6 times per wk	0.64	Once per day	1	Once per day	1	Once per day	1	3 to 6 times per wk	0.64	Once per day	1	Once per day	1			More than once per day	2.5	Once per day	1
Private	11	Male	Standard four	I did not watch	I did not watch	I did not play	I did not play	I did not do this	I did not do this	1 Less than 1 hr (1 - 30 min)	1 hr (31 - 60 min)	I did not	5 days	Yes	5 to 15 mins	Yes	Yes	Yes	No	Once per day	1	Once per day	1	Never	0	More than once per day	2.5	More than once per day	2.5	Once per day	1	More than once per day	2.5	Once per day	1	Once per day	1	3 to 6 times per wk	0.64	Once per day	1	Once per day	1	Once per day	1	Once per day	1	Once per day	1
Private	10	Male	Standard four	5 days	Less than 1 hr (1-30 min)	1 day	Less than 1 hr (1-30 min)	5 days	More than 2 hrs	1 Less than 1 hr (1 - 30 min)	More than 2 hrs	1 hr (31 - 60 min)	3 days	Yes	Less than 5 min	No	Yes	Yes	No	Once or twice per wk	0.21	Once or twice per wk	0.21	Everyday	2.5	3 to 6 times per wk	0.64	Once per day	1	Everyday	2.5	Once per day	1	Everyday	2.5	Never	0	Everyday	2.5	More than once per day	2.5	Once per day	1	More than once per day	2.5			Once or twice per wk	0.21
Private	10	Female	Standard four	5 days	1 hr (31-60 min)	I did not play	I did not play	5 days	More than 2 hrs	1 Less than 1 hr (1 - 30 min)	I did not play	More than 2 hrs	4 days	Yes	Less than 5 min	No	Yes	No	No	3 to 6 times per wk	0.64	Everyday	2.5	Everyday	2.5	Once or twice per wk	0.21	Once per day	1	Once per day	1	Once per day	1	Once per day	1	Never	0	Once or twice per wk	0.21	Once per day	1	Once or twice per wk	0.21	Never	0	Never	0	Once per day	1
Private	9	Male	Standard three	5 days	Less than 1 hr (1-30 min)	5 days	Less than 1 hr (1-30 min)	2 days	Less than 1 hr (1 - 30 min)	1 Less than 1 hr (1 - 30 min)	Less than 1 hr (1 - 30 min)	Less than 1 hr (1 - 30 min)	5 days	Yes	Less than 5 min	No	Yes	Yes	No	Everyday	2.5	Never	0	Once per day	1	Everyday	2.5	3 to 6 times per wk	0.64	Never	0	3 to 6 times per wk	0.64	Once or twice per wk	0.21	Everyday	2.5	3 to 6 times per wk	0.64	More than once per day	2.5	Never	0	Everyday	2.5	More than once per day	2.5	Once or twice per wk	0.21
Private	9	Female	Standard three	5 days	More than 2 hrs	5 days	More than 2 hrs	5 days	1 hr (31 - 60 min)	1 hr (31 - 60 min)	1 hr (31 - 60 min)	1 hr (31 - 60 min)	5 days	Yes	Less than 5 min	No	Yes	No	Yes	Once or twice per wk	0.21	Once or twice per wk	0.21	Everyday	2.5	Once per day	1	3 to 6 times per wk	0.64	Everyday	2.5					Everyday	2.5	Everyday	2.5	3 to 6 times per wk	0.64	Everyday	2.5	Everyday	2.5	More than once per day	2.5	3 to 6 times per wk	0.64
Private	10	Female	Standard four	2 days	Less than 1 hr (1-30 min)	1 day	Less than 1 hr (1-30 min)	I did not do this	I did not do this	1 Less than 1 hr (1 - 30 min)	I did not play	Less than 1 hr (1 - 30 min)	3 days	No		No	Yes	Yes	Yes	Everyday	2.5	More than once per day	2.5	More than once per day	2.5	3 to 6 times per wk	0.64	Everyday	2.5	3 to 6 times per wk	0.64	3 to 6 times per wk	0.64	3 to 6 times per wk	0.64	Once per day	1	More than once per day	2.5	More than once per day	2.5	More than once per day	2.5	Never	0	More than once per day	2.5	Once or twice per wk	0.21
Private	9	Male	Standard three	I did not watch	I did not watch	5 days	1 hr (31-60 min)	4 days	1 hr (31 - 60 min)	1 hr (31 - 60 min)	1 to 2 hrs	1 to 2 hrs	5 days	Yes	Less than 5 min	No	Yes	Yes	Yes	Everyday	2.5	3 to 6 times per wk	0.64	Everyday	2.5	Everyday	2.5	Never	0	Everyday	2.5	Everyday	2.5	Everyday	2.5	Everyday	2.5	Everyday	2.5	Everyday	2.5	Never	0	Everyday	2.5	Everyday	2.5	Everyday	2.5
Private	11	Male	Standard four	5 days	1 hr (31-60 min)	2 days	More than 2 hrs	4 days	Less than 1 hr (1 - 30 min)	1 to 2 hrs	More than 2 hrs	Less than 1 hr (1 - 30 min)	5 days	No		No	Yes	No	Yes	Once per day	1	Never	0	More than once per day	2.5	Everyday	2.5	Once or twice per wk	0.21	Everyday	2.5	More than once per day	2.5	Once or twice per wk	0.21	Everyday	2.5	Everyday	2.5	More than once per day	2.5	Everyday	2.5	More than once per day	2.5	Once per day	1	Everyday	2.5
Private	11	Female	Standard four	I did not watch	I did not watch	I did not play	I did not play	3 days	Less than 1 hr (1 - 30 min)	I did not watch	I did not play	Less than 1 hr (1 - 30 min)	5 days	No		No	Yes	Yes	Yes	Never	0	Never	0	Everyday	2.5	Never	0	More than once per day	2.5	Never	0	Never	0	Everyday	2.5	Never	0	Once per day	1	Never	0	Never	0	3 to 6 times per wk	0.64	Never	0	Never	0
Private	9	Male	Standard four	5 days	1-2 hrs	2 days	1-2 hrs	2 days	More than 2 hrs	1 to 2 hrs	1 to 2 hrs	1 to 2 hrs	5 days	No		No	Yes	No	Yes	Everyday	2.5	Never	0	Everyday	2.5	Everyday	2.5	3 to 6 times per wk	0.64	Once per day	1	Once per day	1	Once or twice per wk	0.21	Once or twice per wk	0.21	3 to 6 times per wk	0.64	Once per day	1			Once per day	1	More than once per day	2.5	Once per day	1
Private	9	Male	Standard three		1-2 hrs	1 day	Less than 1 hr (1-30 min)	2 days	More than 2 hrs	More than 2 hrs	1 to 2 hrs	1 hr (31 - 60 min)	5 days	No		No	No	Yes	No	More than once per day	2.5	Once per day	1	Everyday	2.5	Everyday	2.5	Once per day	1	Once per day	1	Once per day	1	Once per day	1	Everyday	2.5	Everyday	2.5	3 to 6 times per wk	0.64	More than once per day	2.5	Everyday	2.5	Once per day	1	Everyday	2.5
Private	9	Male	Standard three	I did not watch	I did not watch	1 day	1 hr (31-60 min)	4 days	1 hr (31 - 60 min)	I did not watch	1 hr (31 - 60 min)	1 hr (31 - 60 min)	1 day	No		No	Yes	No	No	3 to 6 times per wk	0.64	More than once per day	2.5	Once or twice per wk	0.21	Everyday	2.5	3 to 6 times per wk	0.64	Once or twice per wk	0.21	3 to 6 times per wk	0.64	Once or twice per wk	0.21	Once per day	1	Once per day	1	Never	0	Once per day	1	3 to 6 times per wk	0.64	Once per day	1	3 to 6 times per wk	0.64
Private	10	Male	Standard four	5 days	1 hr (31-60 min)	3 days	Less than 1 hr (1-30 min)	2 days	1 hr (31 - 60 min)	More than 2 hrs	I did not play	1 hr (31 - 60 min)	5 days	Yes	Less than 5 min	Yes	No	Yes	Yes	Once or twice per wk	0.21	Never	0	Once per day	1	Once per day	1	Never	0	Once per day	1	Never	0	More than once per day	2.5	Once per day	1	Everyday	2.5	Once per day	1	Once per day	1	Once per day	1	Never	0	Once per day	1
Private	9	Male	Standard three	I did not watch	I did not watch	I did not play	I did not play	2 days	1 hr (31 - 60 min)	More than 2 hrs	1 to 2 hrs	I did not	5 days	No		No	Yes	Yes	No	Everyday	2.5	Never	0	Everyday	2.5	Everyday	2.5	Everyday	2.5	Everyday	2.5	Everyday	2.5	Everyday	2.5	Never	0	Everyday	2.5	Everyday	2.5	Everyday	2.5	Never	0	Everyday	2.5	Everyday	2.5
Private	10	Female	Standard four	5 days	More than 2 hrs	4 days	More than 2 hrs	2 days	1 to 2 hrs	1 hr (31 - 60 min)	1 hr (31 - 60 min)	1 hr (31 - 60 min)	5 days	No		Yes	Yes	No	No	Once or twice per wk	0.21	Once or twice per wk	0.21	Everyday	2.5	Once per day	1	Once or twice per wk	0.21	3 to 6 times per wk	0.64	More than once per day	2.5	Everyday	2.5	Once or twice per wk	0.21	Once or twice per wk	0.21	More than once per day	2.5	Once or twice per wk	0.21	More than once per day	2.5	Once per day	1	Once per day	1
Private	9	Female	Standard three	5 days	1 hr (31-60 min)	1 day	1 hr (31-60 min)	I did not do this	I did not do this	1 Less than 1 hr (1 - 30 min)	I did not play	1 to 2 hrs	5 days	Yes	Less than 5 min	Yes	Yes	Yes	Yes	Everyday	2.5	Once per day	1	Everyday	2.5	More than once per day	2.5			Once or twice per wk	0.21			Everyday	2.5	3 to 6 times per wk	0.64	Everyday	2.5	Everyday	2.5	Everyday	2.5	Never	0	Never	0	Never	0
Private	10	Female	Standard four	5 days	1 hr (31-60 min)	I did not play	I did not play	5 days	More than 2 hrs	More than 2 hrs	More than 2 hrs	More than 2 hrs	5 days	Yes	31 mins to 1 hr	No	Yes	No	No	3 to 6 times per wk	0.64	Once per day	1	Once per day	1	Once per day	1	Once per day	1	Everyday	2.5	Once per day	1	Once or twice per wk	0.21	3 to 6 times per wk	0.64	Everyday	2.5	More than once per day	2.5	More than once per day	2.5	Never	0	Never	0	Once per day	1
Private	9	Male	Standard three	5 days	1-2 hrs	3 days	Less than 1 hr (1-30 min)	4 days	1 hr (31 - 60 min)	1 to 2 hrs	1 to 2 hrs	Less than 1 hr (1 - 30 min)	1 day	No		No	Yes	Yes	Yes	More than once per day	2.5	More than once per day	2.5			More than once per day	2.5	Once per day	1	More than once per day	2.5			Once per day	1			Once per day	1			Never	0	Never	0	Never	0	Once per day	1
Private	10	Male	Standard four	3 days	Less than 1 hr (1-30 min)	I did not play	I did not play	3 days	Less than 1 hr (1 - 30 min)	1 Less than 1 hr (1 - 30 min)	I did not play	Less than 1 hr (1 - 30 min)	5 days	No		No	Yes	No	No	Everyday	2.5	Once per day	1	Everyday	2.5	Once per day	1	Once per day	1	Once per day	1	Once or twice per wk	0.21	Once or twice per wk	0.21	Once or twice per wk	0.21	3 to 6 times per wk	0.64	3 to 6 times per wk	0.64	Once or twice per wk	0.21	Never	0	Once or twice per wk	0.21	Once or twice per wk	0.21
Private	10	Female	Standard four	5 days	1-2 hrs	I did not play	I did not play	I did not do this	I did not do this	More than 2 hrs	I did not play	I did not	5 days	No		No	No	No	Yes	Once per day	1	Once per day	1	More than once per day	2.5	More than once per day	2.5	Once per day	1	Once per day	1	Once per day	1	More than once per day	2.5	Once per day	1	More than once per day	2.5	Once per day	1	Once per day	1	Never	0	Once per day	1	Once per day	1
Private	9	Female	Standard three	3 days	1-2 hrs	4 days	1-2 hrs	4 days	More than 2 hrs	1 Less than 1 hr (1 - 30 min)	Less than 1 hr (1 - 30 min)	Less than 1 hr (1 - 30 min)	5 days	Yes	31 mins to 1 hr	No	Yes	Yes	Yes	More than once per day	2.5	Once or twice per wk	0.21	Everyday	2.5	Once per day	1	Once per day	1	Once per day	1	Once per day	1	Once or twice per wk	0.21	Once per day	1	Once per day	1	Once per day	1	Once per day	1	Once per day	1	Never	0	Once per day	1
Private	9	Female	Standard three	5 days	More than 2 hrs	I did not play	I did not play	2 days	Less than 1 hr (1 - 30 min)	More than 2 hrs	1 to 2 hrs	Less than 1 hr (1 - 30 min)	5 days	No		No	Yes	Yes	Yes	Once per day	1	Once per day	1	Everyday	2.5	More than once per day	2.5	Once per day	1	3 to 6 times per wk	0.64	More than once per day	2.5	Once or twice per wk	0.21	3 to 6 times per wk	0.64	More than once per day	2.5	Once or twice per wk	0.21	3 to 6 times per wk	0.64	Once per day	1	Once per day	1	Once or twice per wk	0.21
Private	9	Female	Standard three	1 day	Less than 1 hr (1-30 min)	2 days	Less than 1 hr (1-30 min)	3 days	Less than 1 hr (1 - 30 min)	More than 2 hrs	Less than 1 hr (1 - 30 min)	1 hr (31 - 60 min)	5 days	Yes	31 mins to 1 hr	Yes	Yes	No	Yes	Once or twice per wk	0.21	3 to 6 times per wk	0.64	3 to 6 times per wk	0.64	3 to 6 times per wk	0.64	3 to 6 times per wk	0.64	3 to 6 times per wk	0.64											Once per day	1	Once per day	1	Once per day	1	Once per day	1
Private	9	Female	Standard three	2 days	1 hr (31-60 min)	I did not play	I did not play	1 day	Less than 1 hr (1 - 30 min)	1 to 2 hrs	1 to 2 hrs	1 to 2 hrs	3 days	No		No	Yes	Yes	Yes	Once per day	1	More than once per day	2.5	3 to 6 times per wk	0.64	Everyday	2.5	Once per day	1	More than once per day	2.5	Once per day	1	More than once per day	2.5	Never	0	Once per day	1	More than once per day	2.5	More than once per day	2.5			More than once per day	2.5	More than once per day	2.5
Private	9	Female	Standard three	2 days	Less than 1 hr (1-30 min)	1 day	Less than 1 hr (1-30 min)	I did not do this	Less than 1 hr (1 - 30 min)	1 Less than 1 hr (1 - 30 min)	Less than 1 hr (1 - 30 min)	Less than 1 hr (1 - 30 min)	1 day	Yes	Less than 5 min	Yes	Yes	Yes	Yes	Everyday	2.5	Once per day	1	Once per day	1	Everyday	2.5	Everyday	2.5	Once or twice per wk	0.21	Once per day	1	3 to 6 times per wk	0.64	Once or twice per wk	0.21	More than once per day	2.5	3 to 6 times per wk	0.64	3 to 6 times per wk	0.64	Once per day	1	Once or twice per wk	0.21	Everyday	2.5
Private	9	Male	Standard three	1 day	1 hr (31-60 min)	5 days	Less than 1 hr (1-30 min)	2 days	1 hr (31 - 60 min)	1 hr (31 - 60 min)	Less than 1 hr (1 - 30 min)	I did not	5 days	No		Yes	Yes	Yes	No	Once per day	1	Once per day	1	Once per day	1	Never	0	Once per day	1	Once per day	1	Never	0	Once per day	1	Once per day	1	Never	0	Once per day	1	Once per day	1	Never	0	Once per day	1	Once per day	1
Private	10	Female	Standard four	5 days	1-2 hrs	I did not play	I did not play	I did not do this	I did not do this	I did not watch	I did not play	I did not	5 days	No		Yes	Yes	Yes	Yes	More than once per day	2.5	Once per day	1	More than once per day	2.5	Once per day	1	Once per day	1	Once per day	1	More than once per day	2.5	More than once per day	2.5	Once per day	1	Once per day	1	More than once per day	2.5	Once per day	1	Never	0	Once per day	1	More than once per day	2.5
Private	10	Female	Standard three	5 days	Less than 1 hr (1-30 min)	3 days	Less than 1 hr (1-30 min)	5 days	1 hr (31 - 60 min)	1 hr (31 - 60 min)	Less than 1 hr (1 - 30 min)	Less than 1 hr (1 - 30 min)	5 days	Yes	5 to 15 mins	No	Yes	Yes	No	3 to 6 times per wk	0.64	3 to 6 times per wk	0.64	Everyday	2.5	Everyday	2.5	More than once per day	2.5	Once or twice per wk	0.21	More than once per day	2.5	More than once per day	2.5	Everyday	2.5	Once or twice per wk	0.21	More than once per day	2.5	Once or twice per wk	0.21	Once per day	1	Everyday	2.5	More than once per day	2.5
Private	9	Male	Standard three	2 days	Less than 1 hr (1-30 min)	4 days	1 hr (31-60 min)	3 days	Less than 1 hr (1 - 30 min)	1 to 2 hrs	Less than 1 hr (1 - 30 min)	1 hr (31 - 60 min)	1 day	No		No	Yes	Yes	No	Once or twice per wk	0.21	Never	0	Everyday	2.5	Everyday	2.5	Never	0	More than once per day	2.5	Everyday	2.5	Never	0	Once per day	1	Everyday	2.5	More than once per day	2.5	Once per day	1	Once per day	1	3 to 6 times per wk	0.64	More than once per day	2.5
Private	10	Female	Standard four	I did not watch	I did not watch	I did not play	I did not play	2 days	Less than 1 hr (1 - 30 min)	I did not watch	I did not play	Less than 1 hr (1 - 30 min)	1 day	Yes	31 mins to 1 hr	No	Yes	Yes	No	3 to 6 times per wk	0.64	Once per day	1	Once or twice per wk	0.21	Never	0	Once per day	1			More than once per day	2.5	3 to 6 times per wk	0.64	Never	0	3 to 6 times per wk	0.64	Never	0	Once per day	1	Once per day	1	Once per day	1	Never	0
Private	10	Female	Standard four	I did not watch	I did not watch	I did not play	I did not play	1 day	Less than 1 hr (1 - 30 min)	I did not watch	I did not play	More than 2 hrs	5 days	No		No	No	No	Yes	Once per day	1	Never	0	Everyday	2.5	Once per day	1	Once per day	1	Once per day	1	Once per day	1	Once per day	1	Never	0	Once per day	1	Once per day	1	Once per day	1	Once per day	1	Once per day	1	Once per day	1
Private	9	Male	Standard three	5 days	More than 2 hrs	5 days	1-2 hrs	3 days	I did not do this	1 to 2 hrs	More than 2 hrs	I did not	5 days	No		No	No	Yes	No	Once per day	1	Once or twice per wk	0.21	Once per day	1	Everyday	2.5	Once per day	1	Once or twice per wk	0.21	Once per day	1	Once per day	1	Never	0	Everyday	2.5	More than once per day	2.5	Once per day	1	Never	0	Never	0	Once per day	1
Private	9	Female	Standard three	2 days	1-2 hrs	I did not play	I did not play	I did not do this	I did not do this	I did not watch	I did not play	More than 2 hrs	5 days	No		No	Yes	Yes	Yes	3 to 6 times per wk	0.64	Once per day	1	More than once per day	2.5	Once per day	1	Once per day	1	3 to 6 times per wk	0.64	Once per day	1	Once per day	1	Once per day	1	Once per day	1	Once per day	1	Once per day	1	3 to 6 times per wk	0.64	3 to 6 times per wk	0.64	3 to 6 times per wk	0.64
Private	9	Male	Standard three	5 days	1-2 hrs	4 days	1 hr (31-60 min)	I did not do this	I did not do this	1 Less than 1 hr (1 - 30 min)	More than 2 hrs	1 to 2 hrs	5 days	Yes	5 to 15 mins	Yes	Yes	Yes	No	Once per day	1	Once per day	1	Once per day	1	Once per day	1	Once per day	1	Never	0	Never	0	Never	0	Once per day	1	Once or twice per wk	0.21	Never	0	Once per day	1			3 to 6 times per wk	0.64	Never	0
Private	9	Male	Standard three	5 days	1-2 hrs	1 day	1 hr (31-60 min)	5 days	1 hr (31 - 60 min)	1 hr (31 - 60 min)	Less than 1 hr (1 - 30 min)	1 hr (31 - 60 min)	1 day	No		No	Yes	Yes	Yes	Once or twice per wk	0.21	Once or twice per wk	0.21	More than once per day	2.5	Once per day	1	Once per day	1	3 to 6 times per wk	0.64	Once per day	1	Once per day	1	Once per day	1	3 to 6 times per wk	0.64	More than once per day	2.5	More than once per day	2.5	More than once per day	2.5	More than once per day	2.5	More than once per day	2.5
Private	9	Male	Standard three	I did not watch	I did not watch	I did not play	I did not play	2 days	1 hr (31 - 60 min)	I did not watch	Less than 1 hr (1 - 30 min)	I did not	2 days	Yes	16 - 30 mins	No	Yes	Yes	Yes	Once per day	1	Once or twice per wk	0.21	3 to 6 times per wk	0.64	Once or twice per wk	0.21	Once or twice per wk	0.21	Never	0	Never	0	Never	0	Never	0	3 to 6 times per wk	0.64	Once or twice per wk	0.21	Never	0	Never	0	Never	0	Never	0
Private	11	Male	Standard five	5 days	1 hr (31-60 min)	I did not play	I did not play	2 days	1 hr (31 - 60 min)	1 Less than 1 hr (1 - 30 min)	I did not play	More than 2 hrs	5 days	Yes	Less than 5 min	No	Yes	Yes	Yes	More than once per day	2.5	Once per day	1	Everyday	2.5	More than once per day	2.5	Once per day	1	Once per day	1	Once per day	1	Once per day	1	Once per day	1	Everyday	2.5	Once per day	1	More than once per day	2.5	Once per day	1	Never	0	Once per day	1
Private	11	Female	Standard six	3 days	Less than 1 hr (1-30 min)	I did not play	I did not play	5 days	Less than 1 hr (1 - 30 min)	I did not watch	I did not play	More than 2 hrs	2 days	Yes	Less than 5 min	No	Yes	No	No	Everyday	2.5	Never	0	Once or twice per wk	0.21	Once or twice per wk	0.21	Once or twice per wk	0.21	Once or twice per wk	0.21	Once or twice per wk	0.21	Never	0	Once or twice per wk	0.21	Never	0	Once per day	1	Once or twice per wk	0.21	Once or twice per wk	0.21	Never	0	Once per day	1
Private	11	Female	Standard five	5 days	More than 2 hrs	5 days	1 hr (31-60 min)	1 day	1 hr (31 - 60 min)	1 hr (31 - 60 min)	1 hr (31 - 60 min)	1 hr (31 - 60 min)	I did not participate	No		No	No	No	No	Once per day	1	Once per day	1	Once or twice per wk	0.21	More than once per day	2.5	Everyday	2.5	Once per day	1	Everyday	2.5	More than once per day	2.5	3 to 6 times per wk	0.64	Once or twice per wk	0.21	Once per day	1	3 to 6 times per wk	0.64	Never	0	Never	0	Never	0
Private	10	Female	Standard five	5 days	More than 2 hrs	3 days	Less than 1 hr (1-30 min)	2 days	1 to 2 hrs	1 to 2 hrs	Less than 1 hr (1 - 30 min)	1 to 2 hrs	5 days	No		No	Yes	No	No	Once per day	1	Once per day	1	More than once per day	2.5	More than once per day	2.5	More than once per day	2.5	More than once per day	2.5	Everyday	2.5	Everyday	2.5	Never	0	Everyday	2.5	Once or twice per wk	0.21	Everyday	2.5	Once or twice per wk	0.21	Everyday	2.5	Everyday	2.5
Private	11	Female	Standard six	I did not watch	I did not watch	I did not play	I did not play	5 days	Less than 1 hr (1 - 30 min)	I did not watch	I did not play	More than 2 hrs	2 days	Yes	Less than 5 min	No	Yes	No	No	Everyday	2.5	Once or twice per wk	0.21	Once or twice per wk	0.21	Once or twice per wk	0.21	Once or twice per wk	0.21	Once or twice per wk	0.21	Once or twice per wk	0.21	Once or twice per wk	0.21	Once per day	1	Everyday	2.5	Once or twice per wk	0.21	Once or twice per wk	0.21	Once per day	1	Never	0	Once or twice per wk	0.21
Private	9	Female	Standard three	1 day	More than 2 hrs	I did not play	I did not play	5 days	Less than 1 hr (1 - 30 min)	1 Less than 1 hr (1 - 30 min)	I did not play	I did not	I did not participate	Yes	31 mins to 1 hr	No	No	Yes	Yes	3 to 6 times per wk	0.64	Once per day	1	Once or twice per wk	0.21	Once per day	1	Never	0	Never	0	Never	0	3 to 6 times per wk	0.64	Once per day	1	3 to 6 times per wk	0.64	Once or twice per wk	0.21	Never	0	Never	0	Never	0	Never	0
Private	10	Male	Standard six	2 days	Less than 1 hr (1-30 min)	I did not play	I did not play	3 days	1 hr (31 - 60 min)	1 Less than 1 hr (1 - 30 min)	I did not play	1 hr (31 - 60 min)	5 days	Yes	16 - 30 mins	Yes	No	Yes	Yes	Once per day	1	Once or twice per wk	0.21	Once or twice per wk	0.21	Once per day	1	Once or twice per wk	0.21	Once or twice per wk	0.21	Once per day	1	Everyday	2.5	Never	0	Everyday	2.5	Once or twice per wk	0.21	Once or twice per wk	0.21	Once per day	1	Once per day	1	Once per day	1
Private	10	Female	Standard three	5 days	More than 2 hrs	I did not play	I did not play	3 days	1 hr (31 - 60 min)	1 hr (31 - 60 min)	Less than 1 hr (1 - 30 min)	1 hr (31 - 60 min)	4 days	Yes	5 to 15 mins	No	Yes	Yes	Yes	Once or twice per wk	0.21	Once or twice per wk	0.21	3 to 6 times per wk	0.64	3 to 6 times per wk	0.64	Everyday	2.5			Once or twice per wk	0.21	Once or twice per wk	0.21	Once or twice per wk	0.21	Everyday	2.5	Once or twice per wk	0.21	More than once per day	2.5	3 to 6 times per wk	0.64	3 to 6 times per wk	0.64	3 to 6 times per wk	0.64
Private	11	Female	Standard five	1 day	Less than 1 hr (1-30 min)	1 day	1-2 hrs	5 days	1 hr (31 - 60 min)	1 to 2 hrs	1 to 2 hrs	1 hr (31 - 60 min)	2 days	No		No	No	Yes	Yes	More than once per day	2.5	Once per day	1	3 to 6 times per wk	0.64	More than once per day	2.5	Once or twice per wk	0.21	More than once per day	2.5	Once per day	1	More than once per day	2.5			More than once per day	2.5	3 to 6 times per wk	0.64	Once per day	1	Once or twice per wk	0.21	Once or twice per wk	0.21	Once or twice per wk	0.21
Private	11	Female	Standard five	5 days	1 hr (31-60 min)	I did not play	I did not play	5 days	Less than 1 hr (1 - 30 min)	1 to 2 hrs	I did not play	Less than 1 hr (1 - 30 min)	2 days	No		No	No	Yes	No	More than once per day	2.5	Once per day	1	3 to 6 times per wk	0.64	Once per day	1	Once per day	1	More than once per day	2.5	Never	0	Everyday	2.5	Once per day	1	3 to 6 times per wk	0.64	Once per day	1	Once per day	1	Never	0	Never	0	Once per day	1
Private	10	Female	Standard five	4 days	More than 2 hrs	3 days	Less than 1 hr (1-30 min)	3 days	1 hr (31 - 60 min)	1 hr (31 - 60 min)	1 to 2 hrs	1 hr (31 - 60 min)	2 days	No		No	Yes	Yes	Yes	More than once per day	2.5	Once per day	1	Once per day	1	Once per day	1	More than once per day	2.5	Once or twice per wk	0.21	Once per day	1	Once or twice per wk	0.21	Once per day	1	3 to 6 times per wk	0.64	Once or twice per wk	0.21	Once or twice per wk	0.21	Once per day	1	Once per day	1	Once or twice per wk	0.21
Private	9	Female	Standard three	5 days	1 hr (31-60 min)	2 days	Less than 1 hr (1-30 min)	3 days	Less than 1 hr (1 - 30 min)	1 Less than 1 hr (1 - 30 min)	1 hr (31 - 60 min)	Less than 1 hr (1 - 30 min)	2 days	Yes	Less than 5 min	No	No	Yes	Yes	Once per day	1	Never	0	Once per day	1	3 to 6 times per wk	0.64	Once or twice per wk	0.21	Never	0	Once or twice per wk	0.21	3 to 6 times per wk	0.64	Never	0	3 to 6 times per wk	0.64	Once or twice per wk	0.21	Once or twice per wk	0.21	Never	0	Never	0	Never	0
Private	11	Male	Standard five	5 days	1 hr (31-60 min)	1 day	Less than 1 hr (1-30 min)	1 day	More than 2 hrs	1 hr (31 - 60 min)	I did not play	I did not	1 day	No		Yes	Yes	Yes	Yes	Once per day	1	Once per day	1	Once or twice per wk	0.21	Once or twice per wk	0.21	Never	0	Once per day	1	Once per day	1	Everyday	2.5	Once per day	1	Once per day	1	Once per day	1	Once per day	1	Once per day	1	Never	0	Never	0
Private	9	Female	Standard three	I did not watch	I did not watch	5 days	1-2 hrs	3 days	1 to 2 hrs	1 hr (31 - 60 min)	I did not play	1 hr (31 - 60 min)	I did not participate	No		No	Yes	Yes	No	Once per day	1	More than once per day	2.5	Once per day	1	Once or twice per wk	0.21	Once or twice per wk	0.21	Once per day	1	3 to 6 times per wk	0.64	3 to 6 times per wk	0.64	Once or twice per wk	0.21	Once or twice per wk	0.21	Once or twice per wk	0.21	Once or twice per wk	0.21	3 to 6 times per wk	0.64	Once or twice per wk	0.21	Once or twice per wk	0.21
Private	11	Male	Standard six	2 days	Less than 1 hr (1-30 min)	I did not play	I did not play	4 days	More than 2 hrs	1 Less than 1 hr (1 - 30 min)	I did not play	More than 2 hrs	4 days	Yes	Less than 5 min	No	Yes	Yes	Yes	Once per day	1	Once or twice per wk	0.21	Once or twice per wk	0.21	Once per day	1	Once or twice per wk	0.21	Once per day	1	Once or twice per wk	0.21	Once per day	1	Never	0	Everyday	2.5	Once or twice per wk	0.21	Once or twice per wk	0.21	Never	0	Once per day	1	Once per day	1
Private	9	Male	Standard three	I did not watch	I did not watch	I did not play	I did not play	1 day	Less than 1 hr (1 - 30 min)	I did not watch	I did not play	I did not	I did not participate	No		No	No	No	No	3 to 6 times per wk	0.64	Once per day	1	Everyday	2.5	Once or twice per wk	0.21	Once or twice per wk	0.21	Once or twice per wk	0.21	Never	0	Once per day	1	Never	0	Once or twice per wk	0.21	Once or twice per wk	0.21	Once or twice per wk	0.21	Never	0	Once or twice per wk	0.21	Never	0
Private	10	Female	Standard three	1 day	Less than 1 hr (1-30 min)	1 day	Less than 1 hr (1-30 min)	5 days	I did not do this	1 Less than 1 hr (1 - 30 min)	I did not play	I did not	5 days	Yes	5 to 15 mins	Yes	Yes	Yes	Yes	Once or twice per wk	0.21	More than once per day	2.5	Everyday	2.5	Once per day	1	Once or twice per wk	0.21	More than once per day	2.5	Once per day	1	3 to 6 times per wk	0.64	Never	0	Once per day	1	More than once per day	2.5	More than once per day	2.5	Once per day	1	More than once per day	2.5	Once per day	1
Private	11	Female	Standard five	2 days	1-2 hrs	1 day	1 hr (31-60 min)	2 days	1 to 2 hrs	More than 2 hrs	1 hr (31 - 60 min)	Less than 1 hr (1 - 30 min)	3 days	Yes	5 to 15 mins	Yes	Yes	Yes	Yes	More than once per day	2.5	Once per day	1	Once or twice per wk	0.21	More than once per day	2.5	Once per day	1	Once per day	1	3 to 6 times per wk	0.64	Once per day	1	3 to 6 times per wk	0.64	Once per day	1	3 to 6 times per wk	0.64	Everyday	2.5	Once per day	1	3 to 6 times per wk	0.64	Once or twice per wk	0.21
Private	11	Female	Standard five	5 days	Less than 1 hr (1-30 min)	4 days	Less than 1 hr (1-30 min)	5 days	1 to 2 hrs	1 Less than 1 hr (1 - 30 min)	I did not play	1 to 2 hrs	2 days	Yes	16 - 30 mins	No	Yes	Yes	Yes	Once or twice per wk	0.21	Once per day	1	Everyday	2.5	Once or twice per wk	0.21	Once per day	1	Once per day	1	Once or twice per wk	0.21	Never	0	Never	0	Once or twice per wk	0.21	Once or twice per wk	0.21	Once or twice per wk	0.21	Never	0	Never	0	Never	0
Private	11	Female	Standard six	I did not watch	I did not watch	I did not play	I did not play	5 days	More than 2 hrs	I did not watch	I did not play	More than 2 hrs	4 days	Yes	5 to 15 mins	No	Yes	No	No	3 to 6 times per wk	0.64	Once or twice per wk	0.21	3 to 6 times per wk	0.64	3 to 6 times per wk	0.64	3 to 6 times per wk	0.64	Once or twice per wk	0.21	Once or twice per wk	0.21	Once or twice per wk	0.21	Once or twice per wk	0.21	Once or twice per wk	0.21	Once or twice per wk	0.21	Once or twice per wk	0.21	Once or twice per wk	0.21	Once or twice per wk	0.21	Once or twice per wk	0.21
Private	11	Female	Standard six	5 days	1-2 hrs	5 days	Less than 1 hr (1-30 min)	3 days	1 to 2 hrs	1 to 2 hrs	Less than 1 hr (1 - 30 min)	Less than 1 hr (1 - 30 min)	I did not participate	Yes	5 to 15 mins	No	Yes	No	Yes	More than once per day	2.5	Once per day	1	3 to 6 times per wk	0.64	Once or twice per wk	0.21	3 to 6 times per wk	0.64	Once per day	1	3 to 6 times per wk	0.64	Once or twice per wk	0.21	Once per day	1	Once or twice per wk	0.21	Once per day	1	More than once per day	2.5	Once per day	1	Never	0	Once or twice per wk	0.21
Private	9	Female	Standard three	5 days	More than 2 hrs	I did not play	I did not play	I did not do this	I did not do this	More than 2 hrs	I did not play	Less than 1 hr (1 - 30 min)	I did not participate	No		No	Yes	Yes	No	Once per day	1	Once or twice per wk	0.21	Once or twice per wk	0.21	Once per day	1	Once or twice per wk	0.21	Once per day	1	Once or twice per wk	0.21	Once per day	1	Once or twice per wk	0.21	Once per day	1	Once or twice per wk	0.21	Never	0	Never	0	Never	0	Never	0
Private	10	Male	Standard five	5 days	1 hr (31-60 min)	I did not play	I did not play	2 days	1 hr (31 - 60 min)	1 Less than 1 hr (1 - 30 min)	I did not play	Less than 1 hr (1 - 30 min)	I did not participate	No		Yes	Yes	Yes	Yes	Once per day	1	Once per day	1	Once or twice per wk	0.21	Once per day	1	Never	0	Once per day	1	Once per day	1	Once per day	1	Once per day	1	More than once per day	2.5	Once per day	1	Once per day	1	Never	0	Never	0	Once per day	1
Private	11	Male	Standard six	2 days	1 hr (31-60 min)	I did not play	I did not play	5 days	1 hr (31 - 60 min)	1 Less than 1 hr (1 - 30 min)	1 hr (31 - 60 min)	1 hr (31 - 60 min)	2 days	No		No	No	No	No	Everyday	2.5	Once per day	1	Once per day	1	Once per day	1	Never	0	3 to 6 times per wk	0.64	Once per day	1	Once per day	1	Never	0	Never	0	Once or twice per wk	0.21	More than once per day	2.5	Never	0	3 to 6 times per wk	0.64	3 to 6 times per wk	0.64
Private	9	Male	Standard three	5 days	More than 2 hrs	I did not play	I did not play	3 days	1 to 2 hrs	1 to 2 hrs	I did not play	1 to 2 hrs	2 days	No		Yes	No	Yes	Yes	Once per day	1	Once or twice per wk	0.21	Once per day	1	Once per day	1	Once or twice per wk	0.21	Once or twice per wk	0.21	Once or twice per wk	0.21	Once or twice per wk	0.21	Once or twice per wk	0.21	Never	0	Never	0	Never	0	Once or twice per wk	0.21	Once per day	1	Once per day	1
Private	9	Male	Standard three	5 days	1-2 hrs	I did not play	Less than 1 hr (1-30 min)	4 days	More than 2 hrs	1 Less than 1 hr (1 - 30 min)	Less than 1 hr (1 - 30 min)	1 hr (31 - 60 min)	5 days	No		Yes	Yes	No	Yes	Once per day	1	Once per day	1	Once per day	1	Once per day	1	Never	0	Once per day	1	Once or twice per wk	0.21	Once or twice per wk	0.21	Once or twice per wk	0.21	Once per day	1	Once per day	1	Once or twice per wk	0.21	Once or twice per wk	0.21	Never	0	Once per day	1
Private	11	Female	Standard five	3 days	Less than 1 hr (1-30 min)	I did not play	I did not play	5 days	1 to 2 hrs	1 to 2 hrs	I did not play	1 to 2 hrs	4 days	Yes	16 - 30 mins	No	Yes	Yes	Yes	Once or twice per wk	0.21	Once or twice per wk	0.21	Once per day	1	3 to 6 times per wk	0.64	Once or twice per wk	0.21	Never	0	Once or twice per wk	0.21	Once per day	1	Once per day	1	Once per day	1	Once or twice per wk	0.21	Once or twice per wk	0.21	Never	0	Never	0	Never	0
Private	9	Female	Standard three	1 day	1 hr (31-60 min)	5 days	1-2 hrs	1 day	1 to 2 hrs	More than 2 hrs	I did not play	1 to 2 hrs	I did not participate	No		No	Yes	Yes	No	3 to 6 times per wk	0.64	3 to 6 times per wk	0.64	3 to 6 times per wk	0.64	Once or twice per wk	0.21	Once or twice per wk	0.21	Once or twice per wk	0.21	Once per day	1	Once per day	1	Once or twice per wk	0.21	Once per day	1	3 to 6 times per wk	0.64	Once or twice per wk	0.21	Once or twice per wk	0.21	Once or twice per wk	0.21	3 to 6 times per wk	0.64
Private	10	Female	Standard five	5 days	Less than 1 hr (1-30 min)	I did not play	I did not play	5 days	1 hr (31 - 60 min)	More than 2 hrs	More than 2 hrs	1 to 2 hrs	2 days	No		No	No	Yes	Yes	Once per day	1	Once or twice per wk	0.21	Once per day	1	Once per day	1	Once or twice per wk	0.21	Once or twice per wk	0.21	Once or twice per wk	0.21	Once or twice per wk	0.21	Never	0	Once or twice per wk	0.21	Once or twice per wk	0.21	Once or twice per wk	0.21	Once or twice per wk	0.21	Once or twice per wk	0.21	Once or twice per wk	0.21
Private	9	Male	Standard three	5 days	1 hr (31-60 min)	2 days	Less than 1 hr (1-30 min)	2 days	Less than 1 hr (1 - 30 min)	1 Less than 1 hr (1 - 30 min)	1 to 2 hrs	Less than 1 hr (1 - 30 min)	4 days	No		No	No	Yes	Yes	Once per day	1	More than once per day	2.5	Once or twice per wk	0.21	Never	0	Once per day	1	Once per day	1	More than once per day	2.5	Once per day	1	Once per day	1	Once per day	1	Never	0	Never	0	Never	0	Never	0	Once per day	1
Private	9	Female	Standard three	I did not watch	I did not watch	4 days	1 hr (31-60 min)	2 days	1 to 2 hrs	I did not watch	I did not play	1 to 2 hrs	3 days	Yes	5 to 15 mins	Yes	Yes	Yes	Yes	3 to 6 times per wk	0.64	Once or twice per wk	0.21	Once or twice per wk	0.21	More than once per day	2.5	More than once per day	2.5	3 to 6 times per wk	0.64	3 to 6 times per wk	0.64	Everyday	2.5	Once per day	1	Once per day	1	More than once per day	2.5	More than once per day	2.5	Once per day	1	Once per day	1	More than once per day	2.5
Private	9	Male	Standard three	5 days	More than 2 hrs	I did not play	I did not play	5 days	1 hr (31 - 60 min)	1 Less than 1 hr (1 - 30 min)	I did not play	Less than 1 hr (1 - 30 min)	5 days	Yes	16 - 30 mins	Yes	Yes	Yes	Yes	Once per day	1	Once or twice per wk	0.21	Once or twice per wk	0.21	Once or twice per wk	0.21	Never	0	Once or twice per wk	0.21	Never	0	3 to 6 times per wk	0.64	Once or twice per wk	0.21	Once or twice per wk	0.21	Once or twice per wk	0.21	Once or twice per wk	0.21	Once or twice per wk	0.21	Never	0	Never	0
Private	9	Female	Standard five	5 days	More than 2 hrs	I did not play	I did not play	I did not do this	I did not do this	1 Less than 1 hr (1 - 30 min)	I did not play	I did not	5 days	Yes	31 mins to 1 hr	Yes	No	Yes	No	3 to 6 times per wk	0.64	Once or twice per wk	0.21	More than once per day	2.5	Once per day	1	Once or twice per wk	0.21	Once or twice per wk	0.21	More than once per day	2.5	Once or twice per wk	0.21	Once or twice per wk	0.21	More than once per day	2.5	Once or twice per wk	0.21	More than once per day	2.5	Once per day	1	Once per day	1	Once or twice per wk	0.21
Private	9	Male	Standard three	5 days	1-2 hrs	1 day	I did not play	5 days	More than 2 hrs	I did not watch	I did not play	More than 2 hrs	3 days	Yes	16 - 30 mins	Yes	Yes	Yes	Yes	Once per day	1	Once per day	1	Once per day	1	Once per day	1	Never	0	Once per day	1	Once per day	1	Once or twice per wk	0.21	Once per day	1	3 to 6 times per wk	0.64	Once or twice per wk	0.21	Once per day	1	Never	0	Never	0	Once or twice per wk	0.21
Private	9	Female	Standard three	5 days	More than 2 hrs	I did not play	I did not play	I did not do this	I did not do this	More than 2 hrs	I did not play	I did not	I did not participate	Yes	Less than 5 min	Yes	Yes	No	No	Once per day	1	Everyday	2.5	More than once per day	2.5	3 to 6 times per wk	0.64	Once per day	1	Everyday	2.5	Once per day	1	More than once per day	2.5	Once per day	1	Once or twice per wk	0.21	Once per day	1	Once per day	1	Once per day	1	More than once per day	2.5	Never	0
Private	9	Female	Standard five	I did not watch	I did not watch	5 days	Less than 1 hr (1-30 min)	5 days	Less than 1 hr (1 - 30 min)	I did not watch	I did not play	Less than 1 hr (1 - 30 min)	3 days	No		No	Yes	Yes	No	Once per day	1	Once or twice per wk	0.21	Once per day	1	Once per day	1	Once or twice per wk	0.21	Once or twice per wk	0.21	Once or twice per wk	0.21	Once or twice per wk	0.21	3 to 6 times per wk	0.64	More than once per day	2.5	Once or twice per wk	0.21	Once or twice per wk	0.21	Never	0	Never	0	Never	0
Private	10	Female	Standard three	5 days	1 hr (31-60 min)	3 days	1 hr (31-60 min)	2 days	1 hr (31 - 60 min)	1 hr (31 - 60 min)	I did not play	More than 2 hrs		No		Yes	Yes	No	No	Once per day	1	Never	0	3 to 6 times per wk	0.64	More than once per day	2.5			3 to 6 times per wk	0.64	Everyday	2.5	More than once per day	2.5	Everyday	2.5	Everyday	2.5	Once or twice per wk	0.21	Once per day	1	Everyday	2.5	3 to 6 times per wk	0.64	Everyday	2.5
Private	11	Male	Standard five	5 days	More than 2 hrs	4 days	More than 2 hrs	5 days	More than 2 hrs	More than 2 hrs	More than 2 hrs	More than 2 hrs	5 days	No		No	Yes	Yes	No	Never	0	Once per day	1	More than once per day	2.5			Once or twice per wk	0.21	Once per day	1	Once or twice per wk	0.21	Everyday	2.5	Once per day	1	3 to 6 times per wk	0.64	Once or twice per wk	0.21	Never	0	Never	0	Once or twice per wk	0.21	3 to 6 times per wk	0.64
Private	11	Female	Standard six	I did not watch	I did not watch	I did not play	I did not play	5 days	Less than 1 hr (1 - 30 min)	I did not watch	I did not play	Less than 1 hr (1 - 30 min)	1 day	No		Yes	Yes	Yes	Yes	Once or twice per wk	0.21	Never	0	More than once per day	2.5	Once per day	1	Once or twice per wk	0.21	Once or twice per wk	0.21	Once or twice per wk	0.21	Once or twice per wk	0.21	Once or twice per wk	0.21	Once or twice per wk	0.21	Once or twice per wk	0.21	Once or twice per wk	0.21	Never	0	Never	0	Once or twice per wk	0.21
Private	9	Female	Standard three	5 days	1 hr (31-60 min)	5 days	1-2 hrs	1 day	1 hr (31 - 60 min)	1 to 2 hrs	Less than 1 hr (1 - 30 min)	1 hr (31 - 60 min)	2 days	Yes	31 mins to 1 hr	No	No	Yes	No	Everyday	2.5	3 to 6 times per wk	0.64	Everyday	2.5	Once or twice per wk	0.21	Once or twice per wk	0.21	Once or twice per wk	0.21	Once per day	1	Once per day	1	Once or twice per wk	0.21	Once or twice per wk	0.21	Once or twice per wk	0.21	Once per day	1	Never	0	Once or twice per wk	0.21	Once or twice per wk	0.21
Private	11	Female	Standard six	I did not watch	I did not watch	I did not play	I did not play	I did not do this	I did not do this	I did not watch	I did not play	I did not	I did not participate	No		No	No	Yes	No	Once per day	1	Never	0	More than once per day	2.5	3 to 6 times per wk	0.64	3 to 6 times per wk	0.64	Once per day	1	Once per day	1	3 to 6 times per wk	0.64	3 to 6 times per wk	0.64	Once per day	1	Never	0	Once per day	1	Everyday	2.5	Never	0	Once per day	1
Private	10	Female	Standard five	5 days	1 hr (31-60 min)	I did not play	I did not play	I did not do this	I did not do this	1 Less than 1 hr (1 - 30 min)	I did not play	I did not	I did not participate	Yes	5 to 15 mins	No	Yes	Yes	Yes	More than once per day	2.5	Once per day	1	3 to 6 times per wk	0.64	Once per day	1	Once per day	1	Once or twice per wk	0.21	Once per day	1	Everyday	2.5	Never	0	Once per day	1	Once or twice per wk	0.21	Once per day	1	More than once per day	2.5	Never	0	More than once per day	2.5
Private	11	Female	Standard five	5 days	More than 2 hrs	2 days	1-2 hrs	1 day	1 to 2 hrs	More than 2 hrs	More than 2 hrs	1 to 2 hrs	5 days	Yes	5 to 15 mins	No	Yes	Yes	No	Once per day	1	Once per day	1	More than once per day	2.5	Once per day	1	More than once per day	2.5	More than once per day	2.5	3 to 6 times per wk	0.64	Once or twice per wk	0.21	Once or twice per wk	0.21	3 to 6 times per wk	0.64	Once or twice per wk	0.21	Once or twice per wk	0.21	Never	0	Never	0	Never	0
Private	10	Female	Standard five	5 days	More than 2 hrs	2 days	1 hr (31-60 min)	5 days	1 hr (31 - 60 min)	More than 2 hrs	1 hr (31 - 60 min)	1 to 2 hrs	I did not participate	No		No	Yes	Yes	Yes	Once or twice per wk	0.21	Once per day	1	3 to 6 times per wk	0.64	Once per day	1	3 to 6 times per wk	0.64	Once or twice per wk	0.21	3 to 6 times per wk	0.64	Once or twice per wk	0.21	Once or twice per wk	0.21	Once or twice per wk	0.21	Once or twice per wk	0.21	Once or twice per wk	0.21	Once or twice per wk	0.21	Once or twice per wk	0.21	Once or twice per wk	0.21
Private	11	Female	Standard five	5 days	Less than 1 hr (1-30 min)	I did not play	I did not play	5 days	1 hr (31 - 60 min)	More than 2 hrs	I did not play	1 to 2 hrs	1 day	No		No	No	Yes	Yes	Once per day	1	Once or twice per wk	0.21	Once per day	1	Once per day	1	Once or twice per wk	0.21	Once or twice per wk	0.21	Once per day	1	Once or twice per wk	0.21	Never	0	Once or twice per wk	0.21	Once or twice per wk	0.21	Once or twice per wk	0.21	Once or twice per wk	0.21	Once or twice per wk	0.21	Once or twice per wk	0.21
Private	11	Female	Standard six	2 days	Less than 1 hr (1-30 min)	I did not play	I did not play	I did not do this	I did not do this	I did not watch	Less than 1 hr (1 - 30 min)	Less than 1 hr (1 - 30 min)	2 days	No		No	No	No	No	More than once per day	2.5	Once or twice per wk	0.21	Everyday	2.5	Once per day	1	3 to 6 times per wk	0.64	3 to 6 times per wk	0.64	Everyday	2.5	Once per day	1	Everyday	2.5	Everyday	2.5	More than once per day	2.5	Everyday	2.5	Everyday	2.5	Once per day	1	Once per day	1
Private	11	Female	Standard six	2 days	More than 2 hrs	I did not play	I did not play	2 days	1 to 2 hrs	I did not watch	Less than 1 hr (1 - 30 min)	Less than 1 hr (1 - 30 min)	2 days	No		No	No	No	No	Once per day	1	More than once per day	2.5	Once or twice per wk	0.21	3 to 6 times per wk	0.64	Once per day	1	Once or twice per wk	0.21	More than once per day	2.5	Never	0	More than once per day	2.5	3 to 6 times per wk	0.64	More than once per day	2.5	Everyday	2.5	Once per day	1	Everyday	2.5	Once per day	1
Private	10	Male	Standard three	5 days	More than 2 hrs	I did not play	I did not play	5 days	More than 2 hrs	I did not watch	I did not play	I did not	I did not participate	Yes	Less than 5 min	Yes	Yes	Yes	Yes	Once per day	1	More than once per day	2.5	Once per day	1	Everyday	2.5	Once or twice per wk	0.21	3 to 6 times per wk	0.64	Once or twice per wk	0.21	3 to 6 times per wk	0.64	Once or twice per wk	0.21	Everyday	2.5	Once or twice per wk	0.21	Once or twice per wk	0.21	Once per day	1	Once or twice per wk	0.21	Never	0
Government	9	Female	Standard three	5 days	I did not watch	1 day	More than 2 hrs	I did not do this	I did not do this	I did not watch	I did not play	I did not	I did not participate	Yes	16 - 30 mins	Yes	Yes	Yes	Yes	3 to 6 times per wk	0.64	3 to 6 times per wk	0.64	Once per day	1	More than once per day	2.5	Everyday	2.5	Never	0	More than once per day	2.5	Never	0	Never	0	Never	0	Everyday	2.5	Once or twice per wk	0.21	Once per day	1	Once per day	1	Never	0
Government	9	Male	Standard four	2 days	Less than 1 hr (1-30 min)	I did not play	I did not play	I did not do this	I did not do this	1 Less than 1 hr (1 - 30 min)	1 hr (31 - 60 min)	Less than 1 hr (1 - 30 min)	1 day	Yes	31 mins to 1 hr	No	Yes	Yes	Yes	Once per day	1	Once per day	1	Once per day	1	Once or twice per wk	0.21	3 to 6 times per wk	0.64	Once or twice per wk	0.21	More than once per day	2.5	Once or twice per wk	0.21	More than once per day	2.5	Everyday	2.5	Never	0	Once per day	1	More than once per day	2.5	3 to 6 times per wk	0.64	Once per day	1
Government	9	Male	Standard three	3 days	More than 2 hrs	I did not play	I did not play	I did not do this	I did not do this	1 hr (31 - 60 min)	I did not play	I did not	2 days	Yes	5 to 15 mins	Yes	Yes	Yes	Yes	Never	0	Once or twice per wk	0.21	Once or twice per wk	0.21	Once or twice per wk	0.21	Never	0	Once or twice per wk	0.21	Never	0	Once or twice per wk	0.21	Once per day	1	Once or twice per wk	0.21	Once or twice per wk	0.21	Once or twice per wk	0.21	Never	0	Once or twice per wk	0.21	Never	0
Government	9	Female	Standard three	I did not watch	I did not watch	I did not play	I did not play	I did not do this	I did not do this	I did not watch	I did not play	I did not	2 days	Yes	31 mins to 1 hr	No	Yes	Yes	Yes	3 to 6 times per wk	0.64	Never	0	Never	0	More than once per day	2.5	3 to 6 times per wk	0.64	3 to 6 times per wk	0.64	Once or twice per wk	0.21	Once or twice per wk	0.21	More than once per day	2.5	More than once per day	2.5	Once or twice per wk	0.21	More than once per day	2.5	Everyday	2.5	3 to 6 times per wk	0.64	Everyday	2.5
Government	10	Female	Standard four	I did not watch	I did not watch	2 days	I did not play	I did not do this	I did not do this	1 to 2 hrs	More than 2 hrs	1 to 2 hrs	4 days	Yes	Less than 5 min	No	Yes	Yes	Yes	More than once per day	2.5	3 to 6 times per wk	0.64	Once per day	1	Once or twice per wk	0.21	Once per day	1	3 to 6 times per wk	0.64	Once per day	1	Everyday	2.5	3 to 6 times per wk	0.64	Once per day	1	More than once per day	2.5	Once per day	1	Once per day	1	More than once per day	2.5	Once per day	1
Government	11	Female	Standard four	3 days	1-2 hrs	2 days	More than 2 hrs	1 day	1 to 2 hrs	I did not watch	I did not play	Less than 1 hr (1 - 30 min)	5 days	Yes	Less than 5 min	Yes	Yes	Yes	No	Once per day	1	More than once per day	2.5	3 to 6 times per wk	0.64	Everyday	2.5	Once per day	1	Once or twice per wk	0.21	Never	0	Never	0	Everyday	2.5	Once per day	1	Never	0	Once per day	1	Never	0	Never	0	More than once per day	2.5
Government	10	Female	Standard four	5 days	More than 2 hrs	3 days	1-2 hrs	I did not do this	More than 2 hrs	1 Less than 1 hr (1 - 30 min)	I did not play	More than 2 hrs	4 days	Yes	Less than 5 min	No	Yes	Yes	Yes	Once or twice per wk	0.21	3 to 6 times per wk	0.64	More than once per day	2.5	Everyday	2.5	Once per day	1	Once per day	1	More than once per day	2.5	3 to 6 times per wk	0.64	Once per day	1	Once per day	1	More than once per day	2.5	Once per day	1	More than once per day	2.5	Once per day	1	Once per day	1
Government	11	Male	Standard four	I did not watch	I did not watch	I did not play	I did not play	I did not do this	I did not do this	I did not watch	I did not play	1 to 2 hrs	2 days	Yes	16 - 30 mins	No	Yes	Yes	No	3 to 6 times per wk	0.64	Never	0	3 to 6 times per wk	0.64	3 to 6 times per wk	0.64	Never	0	Once or twice per wk	0.21	Never	0	Once or twice per wk	0.21	Never	0	Once or twice per wk	0.21	Never	0	Never	0	Never	0	Never	0	Never	0
Government	10	Female	Standard three	5 days	1-2 hrs	I did not play	I did not play	3 days	More than 2 hrs	1 to 2 hrs	I did not play	1 to 2 hrs	5 days	Yes	Less than 5 min	No	Yes	Yes	No	Never	0	Never	0	More than once per day	2.5	Never	0	Never	0	Once or twice per wk	0.21	Once or twice per wk	0.21	3 to 6 times per wk	0.64	Never	0	Once or twice per wk	0.21	Once or twice per wk	0.21	Once or twice per wk	0.21	Never	0	Never	0	Never	0
Government	10	Male	Standard four	I did not watch	I did not watch	I did not play	I did not play	2 days	More than 2 hrs	I did not watch	I did not play	More than 2 hrs	I did not participate	Yes	31 mins to 1 hr	No	Yes	Yes	No	3 to 6 times per wk	0.64	Never	0	Everyday	2.5	3 to 6 times per wk	0.64	Once or twice per wk	0.21	3 to 6 times per wk	0.64	Once or twice per wk	0.21	Everyday	2.5	Once or twice per wk	0.21	3 to 6 times per wk	0.64	Never	0			Once or twice per wk	0.21	Never	0	Never	0
Government	9	Female	Standard three	5 days	More than 2 hrs	5 days	More than 2 hrs	1 day	More than 2 hrs	1 Less than 1 hr (1 - 30 min)	Less than 1 hr (1 - 30 min)	Less than 1 hr (1 - 30 min)	1 day	Yes	5 to 15 mins	Yes	Yes	Yes	Yes	More than once per day	2.5	Once per day	1	3 to 6 times per wk	0.64	Never	0	Everyday	2.5	Everyday	2.5	Everyday	2.5	Once per day	1	Everyday	2.5	More than once per day	2.5	Once per day	1	Everyday	2.5	Once or twice per wk	0.21	Once per day	1	More than once per day	2.5
Government	11	Female	Standard five	5 days	More than 2 hrs	4 days	More than 2 hrs	I did not do this	I did not do this	I did not watch	I did not play	I did not	5 days	Yes	31 mins to 1 hr	Yes	Yes	Yes	No	Once per day	1	More than once per day	2.5	Everyday	2.5	Once or twice per wk	0.21	3 to 6 times per wk	0.64	More than once per day	2.5	Once per day	1	Once or twice per wk	0.21	Once per day	1	3 to 6 times per wk	0.64	Once per day	1	Once or twice per wk	0.21	More than once per day	2.5	Never	0	Never	0
Government	10	Male	Standard four	1 day	Less than 1 hr (1-30 min)	3 days	1 hr (31-60 min)	5 days	Less than 1 hr (1 - 30 min)	More than 2 hrs	1 to 2 hrs	1 hr (31 - 60 min)	I did not participate	Yes	Less than 5 min	Yes	Yes	Yes	Yes	Once per day	1	Never	0	3 to 6 times per wk	0.64	Everyday	2.5	More than once per day	2.5	More than once per day	2.5	3 to 6 times per wk	0.64	Everyday	2.5	Everyday	2.5	Never	0	Everyday	2.5	Everyday	2.5	Never	0	More than once per day	2.5	3 to 6 times per wk	0.64
Government	9	Female	Standard three	I did not watch	I did not watch	I did not play	I did not play	I did not do this	I did not do this	I did not watch	I did not play	1 hr (31 - 60 min)	1 day	Yes	16 - 30 mins	Yes	Yes	Yes	Yes	3 to 6 times per wk	0.64	Once or twice per wk	0.21	Once or twice per wk	0.21	Once or twice per wk	0.21	Once or twice per wk	0.21	Once or twice per wk	0.21	Once or twice per wk	0.21	Once or twice per wk	0.21	Once or twice per wk	0.21	Once or twice per wk	0.21	Never	0	Once or twice per wk	0.21	Once or twice per wk	0.21	Once or twice per wk	0.21	3 to 6 times per wk	0.64
Government	10	Female	Standard five	I did not watch	I did not watch	2 days	Less than 1 hr (1-30 min)	1 day	Less than 1 hr (1 - 30 min)	1 Less than 1 hr (1 - 30 min)	Less than 1 hr (1 - 30 min)	Less than 1 hr (1 - 30 min)	I did not participate	Yes	5 to 15 mins	No	Yes	Yes	Yes	3 to 6 times per wk	0.64	Once per day	1	More than once per day	2.5	3 to 6 times per wk	0.64	Everyday	2.5	Once or twice per wk	0.21	Everyday	2.5	3 to 6 times per wk	0.64	Once or twice per wk	0.21	Everyday	2.5	Once or twice per wk	0.21	Everyday	2.5	Once per day	1	Once or twice per wk	0.21	Never	0
Government	9	Female	Standard three	5 days	1 hr (31-60 min)	I did not play	I did not play	I did not do this	I did not do this	1 hr (31 - 60 min)	I did not play	I did not	I did not participate	Yes	5 to 15 mins	No	Yes	No	No	Once per day	1	Never	0	3 to 6 times per wk	0.64	3 to 6 times per wk	0.64	Once per day	1	Once per day	1	Once per day	1	Once per day	1	More than once per day	2.5	Once per day	1	Once per day	1	Once per day	1	Once per day	1	Never	0	Once per day	1
Government	10	Male	Standard three	I did not watch	I did not watch	I did not play	I did not play	5 days	1 to 2 hrs	1 to 2 hrs	I did not play	1 to 2 hrs	3 days	Yes	31 mins to 1 hr	Yes	Yes	Yes	No	Never	0	Never	0	3 to 6 times per wk	0.64	Never	0	Once or twice per wk	0.21	Once or twice per wk	0.21	Never	0	Once or twice per wk	0.21	Never	0	Once or twice per wk	0.21	Never	0	Once or twice per wk	0.21	Never	0	Never	0	Never	0
Government	11	Male	Standard six	2 days	1 hr (31-60 min)	3 days	1-2 hrs	I did not do this	I did not do this	I did not watch	I did not play	I did not	5 days	Yes	16 - 30 mins	Yes	Yes	Yes	Yes	Once or twice per wk	0.21	Everyday	2.5	Once per day	1	3 to 6 times per wk	0.64	Once per day	1	Once per day	1	Once per day	1	More than once per day	2.5	More than once per day	2.5	3 to 6 times per wk	0.64	Once or twice per wk	0.21	Once or twice per wk	0.21	Once per day	1	Once per day	1	Once or twice per wk	0.21
Government	9	Male	Standard four	3 days	Less than 1 hr (1-30 min)	1 day	Less than 1 hr (1-30 min)	3 days	More than 2 hrs	More than 2 hrs	I did not play	1 to 2 hrs	5 days	Yes	5 to 15 mins	Yes	No	Yes	Yes	More than once per day	2.5	Once per day	1	Once per day	1	More than once per day	2.5	More than once per day	2.5	More than once per day	2.5	Never	0	More than once per day	2.5	Never	0	Never	0	Once per day	1	Once per day	1	Once per day	1	Once per day	1	More than once per day	2.5
Government	11	Male	Standard four	I did not watch	I did not watch	I did not play	I did not play	2 days	1 to 2 hrs	More than 2 hrs	I did not play	1 to 2 hrs	2 days	Yes	31 mins to 1 hr	Yes	Yes	Yes	Yes	3 to 6 times per wk	0.64	Once or twice per wk	0.21	Everyday	2.5	Everyday	2.5	Once per day	1	Once per day	1	Once per day	1	Once or twice per wk	0.21	3 to 6 times per wk	0.64	Everyday	2.5	Once per day	1	Once or twice per wk	0.21	Never	0	Never	0	Once or twice per wk	0.21
Government	10	Male	Standard three	4 days	1-2 hrs	I did not play	I did not play	I did not do this	I did not do this	1 to 2 hrs	I did not play	I did not	4 days	Yes	31 mins to 1 hr	No	Yes	Yes	Yes	Everyday	2.5	Once or twice per wk	0.21	3 to 6 times per wk	0.64	Once or twice per wk	0.21	3 to 6 times per wk	0.64	Once or twice per wk	0.21	Never	0	3 to 6 times per wk	0.64	More than once per day	2.5	3 to 6 times per wk	0.64	Once or twice per wk	0.21	3 to 6 times per wk	0.64	Once per day	1	Never	0	Never	0
Government	9	Female	Standard three	5 days	1-2 hrs	I did not play	I did not play	2 days	More than 2 hrs	I did not watch	I did not play	1 hr (31 - 60 min)	5 days	Yes	5 to 15 mins	No	Yes	Yes	Yes	More than once per day	2.5	More than once per day	2.5	3 to 6 times per wk	0.64	Once per day	1	3 to 6 times per wk	0.64	Never	0	More than once per day	2.5	Never	0	More than once per day	2.5	Once or twice per wk	0.21	Never	0	3 to 6 times per wk	0.64	Once or twice per wk	0.21	Once or twice per wk	0.21	More than once per day	2.5
Government	11	Male	Standard four	1 day	Less than 1 hr (1-30 min)	I did not play	I did not play	I did not do this	I did not do this	1 Less than 1 hr (1 - 30 min)	Less than 1 hr (1 - 30 min)	I did not	5 days	Yes	16 - 30 mins	Yes	Yes	Yes	Yes	More than once per day	2.5	Never	0	3 to 6 times per wk	0.64	Once per day	1	Once per day	1	Once or twice per wk	0.21	Once per day	1			Once or twice per wk	0.21	Once per day	1	Once per day	1	Once per day	1	Never	0	More than once per day	2.5	Everyday	2.5
Government	11	Female	Standard five	2 days	1 hr (31-60 min)	2 days	1-2 hrs	1 day	I did not do this	More than 2 hrs	1 hr (31 - 60 min)	1 hr (31 - 60 min)	5 days	Yes	5 to 15 mins	No	Yes	Yes	Yes	Once or twice per wk	0.21	Everyday	2.5	Once per day	1	Everyday	2.5	Once per day	1	Once or twice per wk	0.21	Once per day	1	Everyday	2.5	More than once per day	2.5	3 to 6 times per wk	0.64	3 to 6 times per wk	0.64	3 to 6 times per wk	0.64	Once per day	1	Once or twice per wk	0.21	Once per day	1
Government	9	Male	Standard three	1 day	1-2 hrs	1 day	1-2 hrs	I did not do this	I did not do this	1 Less than 1 hr (1 - 30 min)	I did not play	I did not	I did not participate	Yes	16 - 30 mins	No	Yes	Yes	Yes	More than once per day	2.5	Once or twice per wk	0.21	Once or twice per wk	0.21	Never	0	Once or twice per wk	0.21	Never	0	Once or twice per wk	0.21	Once or twice per wk	0.21	Once or twice per wk	0.21	Once or twice per wk	0.21	Once or twice per wk	0.21	More than once per day	2.5	Never	0	More than once per day	2.5	Never	0
Government	9	Female	Standard three	5 days	1 hr (31-60 min)	I did not play	I did not play	I did not do this	I did not do this	1 hr (31 - 60 min)	I did not play	I did not	I did not participate	Yes	5 to 15 mins	No	Yes	No	No	Once per day	1	Never	0	More than once per day	2.5	3 to 6 times per wk	0.64	Never	0	Once per day	1	Once per day	1	Once per day	1	More than once per day	2.5	Once per day	1	Once per day	1	Once per day	1	Once per day	1	Never	0	Once per day	1
Government	9	Male	Standard three	I did not watch	I did not watch	I did not play	I did not play	4 days	1 to 2 hrs	I did not watch	I did not play	1 to 2 hrs	I did not participate	Yes	16 - 30 mins	Yes	Yes	Yes	No	Once or twice per wk	0.21	Never	0	3 to 6 times per wk	0.64	3 to 6 times per wk	0.64	3 to 6 times per wk	0.64	Once or twice per wk	0.21	Once or twice per wk	0.21	Never	0	Once or twice per wk	0.21	3 to 6 times per wk	0.64	Once per day	1	Never	0	Once or twice per wk	0.21	Never	0	Never	0
Government	11	Male	Standard four	3 days	More than 2 hrs	I did not play	I did not play	2 days	Less than 1 hr (1 - 30 min)	I did not watch	I did not play	I did not	I did not participate	Yes	16 - 30 mins	No	Yes	Yes	No	3 to 6 times per wk	0.64	Never	0	Once or twice per wk	0.21	3 to 6 times per wk	0.64	Never	0	3 to 6 times per wk	0.64	Never	0	Once per day	1	Never	0	Once per day	1	Never	0	Once per day	1	Never	0	3 to 6 times per wk	0.64	Never	0
Government	10	Male	Standard three	I did not watch	I did not watch	I did not play	I did not play	5 days	1 to 2 hrs	1 to 2 hrs	I did not play	1 to 2 hrs	3 days	Yes	31 mins to 1 hr	Yes	Yes	Yes	No	3 to 6 times per wk	0.64	Never	0	3 to 6 times per wk	0.64	Once or twice per wk	0.21	Once or twice per wk	0.21	Never	0	Never	0	Once or twice per wk	0.21	Once or twice per wk	0.21	Once or twice per wk	0.21	Never	0	Never	0	Once or twice per wk	0.21	Never	0	Never	0
Government	9	Female	Standard three	5 days	1-2 hrs	I did not play	I did not play	4 days	Less than 1 hr (1 - 30 min)	1 to 2 hrs	I did not play	1 hr (31 - 60 min)	1 day	Yes	16 - 30 mins	Yes	Yes	Yes	No	Never	0	Never	0	Once per day	1	Never	0	Once or twice per wk	0.21	Once or twice per wk	0.21	Never	0	More than once per day	2.5	Never	0	Once or twice per wk	0.21	Never	0	Never	0	Never	0	Never	0	Never	0
Government	11	Female	Standard four	4 days	1 hr (31-60 min)	I did not play	I did not play	I did not do this	I did not do this	1 to 2 hrs	More than 2 hrs	I did not	4 days	Yes	16 - 30 mins	Yes	Yes	Yes	Yes	More than once per day	2.5	Once or twice per wk	0.21	More than once per day	2.5	More than once per day	2.5	More than once per day	2.5	Everyday	2.5	Once per day	1	Everyday	2.5	Once or twice per wk	0.21	Once or twice per wk	0.21	Everyday	2.5	3 to 6 times per wk	0.64	Once per day	1	Once per day	1	Never	0
Government	9	Male	Standard four	I did not watch	I did not watch	2 days	1-2 hrs	1 day	1 to 2 hrs	I did not watch	Less than 1 hr (1 - 30 min)	I did not	4 days	Yes	5 to 15 mins	No	Yes	Yes	Yes	More than once per day	2.5	Once per day	1	Once per day	1	More than once per day	2.5	Once per day	1	Never	0	Once per day	1	3 to 6 times per wk	0.64	Never	0	Once per day	1	Never	0	More than once per day	2.5	Never	0	Never	0	Never	0
Government	10	Female	Standard three	5 days	Less than 1 hr (1-30 min)	I did not play	More than 2 hrs	1 day	More than 2 hrs	I did not watch	I did not play	I did not	1 day	Yes	Less than 5 min	No	Yes	Yes	No	Once per day	1	Never	0	Once or twice per wk	0.21	Never	0	More than once per day	2.5	Never	0	More than once per day	2.5	Never	0	Never	0	Once per day	1	3 to 6 times per wk	0.64	Never	0	Never	0	Never	0	Never	0
Government	11	Female	Standard four	I did not watch	I did not watch	I did not play	I did not play	4 days	Less than 1 hr (1 - 30 min)	1 Less than 1 hr (1 - 30 min)	1 hr (31 - 60 min)	1 hr (31 - 60 min)	5 days	Yes	31 mins to 1 hr	No	No	Yes	Yes	Once or twice per wk	0.21	3 to 6 times per wk	0.64	More than once per day	2.5	Once or twice per wk	0.21	Once per day	1	Once per day	1	Once or twice per wk	0.21	More than once per day	2.5	Once per day	1	Once or twice per wk	0.21	Once per day	1	Once or twice per wk	0.21	Once per day	1	Never	0	Never	0
Government	10	Female	Standard four	I did not watch	I did not watch	5 days	More than 2 hrs	I did not do this	I did not do this	I did not watch	I did not play	I did not	3 days	Yes	31 mins to 1 hr	Yes	Yes	No	No	More than once per day	2.5	Once or twice per wk	0.21	3 to 6 times per wk	0.64	Once per day	1	3 to 6 times per wk	0.64	More than once per day	2.5	Once per day	1	Once or twice per wk	0.21	More than once per day	2.5	More than once per day	2.5	Everyday	2.5	3 to 6 times per wk	0.64	Once or twice per wk	0.21	More than once per day	2.5	More than once per day	2.5
Government	10	Male	Standard four	I did not watch	I did not watch	I did not play	I did not play	2 days	1 to 2 hrs	1 Less than 1 hr (1 - 30 min)	1 to 2 hrs	1 hr (31 - 60 min)	2 days	Yes	16 - 30 mins	Yes	Yes	Yes	Yes	3 to 6 times per wk	0.64	Never	0	Once or twice per wk	0.21	Once or twice per wk	0.21	Once or twice per wk	0.21	Once or twice per wk	0.21	Never	0	Never	0	Never	0	Once or twice per wk	0.21	Never	0	Once or twice per wk	0.21	Never	0	Never	0	Never	0
Government	11	Male	Standard three	I did not watch	I did not watch	I did not play	I did not play	I did not do this	I did not do this	I did not watch	I did not play	1 to 2 hrs	1 day	Yes	Less than 5 min	No	Yes	Yes	No	Never	0	Never	0	Once per day	1	Once per day	1	Never	0	More than once per day	2.5	Never	0	Once per day	1	Once per day	1	Never	0			Never	0	Once per day	1	Once per day	1	Never	0
Government	11	Male	Standard four	2 days	1 hr (31-60 min)	I did not play	I did not play	1 day	1 to 2 hrs	1 hr (31 - 60 min)	I did not play	I did not	1 day	Yes	16 - 30 mins	Yes	Yes	Yes	Yes	3 to 6 times per wk	0.64	Never	0	Everyday	2.5	Once or twice per wk	0.21	Once per day	1	Once or twice per wk	0.21	Never	0	Never	0	Once or twice per wk	0.21	Everyday	2.5	Never	0	Once or twice per wk	0.21	Never	0	Never	0	Once or twice per wk	0.21
Government	9	Male	Standard three	1 day	1-2 hrs	3 days	1-2 hrs	I did not do this	I did not do this	1 to 2 hrs	I did not play	1 to 2 hrs	1 day	Yes	31 mins to 1 hr	No	Yes	Yes	Yes	Once or twice per wk	0.21	Once per day	1	More than once per day	2.5	Never	0	Once or twice per wk	0.21	Once or twice per wk	0.21	Never	0	3 to 6 times per wk	0.64	Once or twice per wk	0.21	Once or twice per wk	0.21	Never	0	Once or twice per wk	0.21	Never	0	Once or twice per wk	0.21	Once or twice per wk	0.21
Government	10	Male	Standard four	I did not watch	I did not watch	I did not play	I did not play	I did not do this	I did not do this	1 to 2 hrs	Less than 1 hr (1 - 30 min)	Less than 1 hr (1 - 30 min)	2 days	Yes	Less than 5 min	Yes	Yes	Yes	No	3 to 6 times per wk	0.64	Once or twice per wk	0.21	3 to 6 times per wk	0.64	Never	0	More than once per day	2.5	More than once per day	2.5	3 to 6 times per wk	0.64	More than once per day	2.5	More than once per day	2.5	Everyday	2.5	Never	0	Once per day	1	Never	0	Never	0	Once per day	1
Government	11	Female	Standard four	I did not watch	I did not watch	I did not play	I did not play	5 days	Less than 1 hr (1 - 30 min)	1 Less than 1 hr (1 - 30 min)	Less than 1 hr (1 - 30 min)	More than 2 hrs	3 days	Yes	Less than 5 min	Yes	Yes	No	Yes	More than once per day	2.5	3 to 6 times per wk	0.64	Once per day	1	Once or twice per wk	0.21	Never	0	Once per day	1	Never	0	Never	0	Once or twice per wk	0.21	Never	0	Never	0	Once or twice per wk	0.21	Everyday	2.5	Never	0	More than once per day	2.5
Government	9	Female	Standard three	I did not watch	I did not watch	I did not play	I did not play	3 days	1 to 2 hrs	I did not watch	I did not play	1 hr (31 - 60 min)	I did not participate	Yes	31 mins to 1 hr	Yes	Yes	Yes	Yes	Never	0	Never	0	Once or twice per wk	0.21	Once or twice per wk	0.21	Once or twice per wk	0.21	Once or twice per wk	0.21	Once or twice per wk	0.21	Once per day	1	Once or twice per wk	0.21	3 to 6 times per wk	0.64	3 to 6 times per wk	0.64	Once or twice per wk	0.21	3 to 6 times per wk	0.64	Never	0	Once or twice per wk	0.21
Government	9	Female	Standard three	1 day	1 hr (31-60 min)	I did not play	I did not play	3 days	1 hr (31 - 60 min)	1 to 2 hrs	Less than 1 hr (1 - 30 min)	1 hr (31 - 60 min)	1 day	Yes	31 mins to 1 hr	Yes	Yes	Yes	Yes	3 to 6 times per wk	0.64	Once or twice per wk	0.21	3 to 6 times per wk	0.64	Once per day	1	Once or twice per wk	0.21	Once or twice per wk	0.21	Once or twice per wk	0.21	Once or twice per wk	0.21	3 to 6 times per wk	0.64	Once or twice per wk	0.21	Once or twice per wk	0.21	Once or twice per wk	0.21	Once or twice per wk	0.21	3 to 6 times per wk	0.64	Once or twice per wk	0.21
Government	9	Male	Standard three	I did not watch	I did not watch	5 days	1-2 hrs	1 day	1 to 2 hrs	1 to 2 hrs	1 to 2 hrs	1 to 2 hrs	2 days	Yes	31 mins to 1 hr	Yes	Yes	Yes	Yes	3 to 6 times per wk	0.64	Never	0	Everyday	2.5	Once or twice per wk	0.21	3 to 6 times per wk	0.64	Once per day	1	Never	0	Once or twice per wk	0.21	Once or twice per wk	0.21	Everyday	2.5	Once or twice per wk	0.21	Once or twice per wk	0.21	Once or twice per wk	0.21	Never	0	Once or twice per wk	0.21
Government	11	Female	Standard four	2 days	1 hr (31-60 min)	I did not play	I did not play	3 days	Less than 1 hr (1 - 30 min)	1 Less than 1 hr (1 - 30 min)	I did not play	1 hr (31 - 60 min)	I did not participate	Yes	5 to 15 mins	No	No	Yes	Yes	Once per day	1	Once per day	1	Everyday	2.5	Once per day	1	Everyday	2.5	Once per day	1	Never	0	3 to 6 times per wk	0.64	Never	0	Once per day	1	Once per day	1	Never	0	Once per day	1	Once per day	1	Once per day	1
Government	11	Female	Standard four	I did not watch	I did not watch	I did not play	I did not play	I did not do this	I did not do this	I did not watch	I did not play	I did not	1 day	Yes	5 to 15 mins	Yes	Yes	Yes	Yes	3 to 6 times per wk	0.64	Once or twice per wk	0.21	Once per day	1	More than once per day	2.5	Once per day	1	Once per day	1	More than once per day	2.5	3 to 6 times per wk	0.64	3 to 6 times per wk	0.64	Never	0	Never	0	Once or twice per wk	0.21	Never	0	Once per day	1	Never	0
Government	10	Female	Standard three	5 days	Less than 1 hr (1-30 min)	1 day	Less than 1 hr (1-30 min)	I did not do this	More than 2 hrs	I did not watch	I did not play	More than 2 hrs	4 days	Yes	Less than 5 min	Yes	Yes	Yes	Yes	Once per day	1	Never	0	Once or twice per wk	0.21	Once or twice per wk	0.21	Everyday	2.5	More than once per day	2.5	Once or twice per wk	0.21	More than once per day	2.5	More than once per day	2.5	3 to 6 times per wk	0.64	More than once per day	2.5	Never	0	Never	0	Never	0	Never	0
Government	9	Male	Standard three	I did not watch	I did not watch	I did not play	Less than 1 hr (1-30 min)	I did not do this	I did not do this	I did not watch	I did not play	I did not	5 days	Yes	5 to 15 mins	Yes	Yes	Yes	Yes	3 to 6 times per wk	0.64	3 to 6 times per wk	0.64	Once per day	1	Never	0	More than once per day	2.5	Once or twice per wk	0.21	More than once per day	2.5	Once or twice per wk	0.21	Once per day	1	Once per day	1	Never	0	Never	0	Once per day	1	3 to 6 times per wk	0.64	Never	0
Government	10	Female	Standard four	I did not watch	I did not watch	I did not play	I did not play	3 days	1 hr (31 - 60 min)	1 to 2 hrs	I did not play	1 to 2 hrs	I did not participate	Yes	Less than 5 min	Yes	Yes	Yes	No	3 to 6 times per wk	0.64	Never	0	3 to 6 times per wk	0.64	Everyday	2.5	Once per day	1	3 to 6 times per wk	0.64	More than once per day	2.5			Everyday	2.5	3 to 6 times per wk	0.64	Once per day	1	More than once per day	2.5	Never	0	3 to 6 times per wk	0.64	Once per day	1
Government	10	Female	Standard three	I did not watch	I did not watch	I did not play	I did not play	I did not do this	I did not do this	I did not watch	I did not play	1 hr (31 - 60 min)	1 day	Yes	31 mins to 1 hr	Yes	Yes	Yes	No	Everyday	2.5	Everyday	2.5	Everyday	2.5	Once or twice per wk	0.21	Once or twice per wk	0.21	Once or twice per wk	0.21	Once or twice per wk	0.21	Once or twice per wk	0.21	Once or twice per wk	0.21	Once or twice per wk	0.21	Once or twice per wk	0.21	3 to 6 times per wk	0.64	Once or twice per wk	0.21	Never	0	Once or twice per wk	0.21
Government	11	Male	Standard three	I did not watch	I did not watch	I did not play	I did not play	4 days	1 hr (31 - 60 min)	I did not watch	I did not play	1 hr (31 - 60 min)	3 days	Yes	31 mins to 1 hr	Yes	Yes	Yes	Yes	Once or twice per wk	0.21	Never	0	3 to 6 times per wk	0.64	Once or twice per wk	0.21	Once or twice per wk	0.21	Once or twice per wk	0.21	Never	0	Once or twice per wk	0.21	Never	0	Once or twice per wk	0.21	Never	0	Never	0	Never	0	Never	0	Never	0
Government	10	Male	Standard four	I did not watch	I did not watch	I did not play	I did not play	2 days	More than 2 hrs	I did not watch	I did not play	More than 2 hrs	I did not participate	Yes	16 - 30 mins	No	Yes	Yes	Yes	3 to 6 times per wk	0.64	Never	0	Once or twice per wk	0.21	Once or twice per wk	0.21	Once per day	1	Once or twice per wk	0.21	3 to 6 times per wk	0.64	Once or twice per wk	0.21	Once or twice per wk	0.21	Once or twice per wk	0.21	Never	0	Once or twice per wk	0.21	Once or twice per wk	0.21	Never	0	Never	0
Government	11	Female	Standard five	2 days	1 hr (31-60 min)	1 day	I did not play	I did not do this	I did not do this	I did not watch	I did not play	1 hr (31 - 60 min)	2 days	Yes	31 mins to 1 hr	No	Yes	Yes	Yes	More than once per day	2.5	Once per day	1	Everyday	2.5	Once or twice per wk	0.21	Once per day	1	Once per day	1	More than once per day	2.5	More than once per day	2.5	More than once per day	2.5	Once or twice per wk	0.21	Once or twice per wk	0.21	Once per day	1	Once per day	1	Once per day	1	3 to 6 times per wk	0.64
Government	9	Female	Standard four	1 day	1 hr (31-60 min)	2 days	1 hr (31-60 min)	I did not do this	I did not do this	I did not watch	I did not play	I did not	4 days	Yes	16 - 30 mins	No	Yes	Yes	No	More than once per day	2.5	Once or twice per wk	0.21	3 to 6 times per wk	0.64	Everyday	2.5	Once per day	1	Once or twice per wk	0.21	Once per day	1	Everyday	2.5	More than once per day	2.5	More than once per day	2.5	Once per day	1	More than once per day	2.5	Never	0	Never	0	Never	0
Government	10	Female	Standard four	1 day	Less than 1 hr (1-30 min)	I did not play	I did not play	I did not do this	I did not do this	I did not watch	I did not play	I did not	I did not participate	No		No	Yes	No	Yes	Once or twice per wk	0.21	Once or twice per wk	0.21	3 to 6 times per wk	0.64	3 to 6 times per wk	0.64	Once or twice per wk	0.21	Once or twice per wk	0.21	Never	0	Never	0	Once or twice per wk	0.21	Never	0	Never	0	Never	0	Never	0	Never	0	Never	0
Government	11	Female	Standard five	2 days	1-2 hrs	3 days	1-2 hrs	2 days	Less than 1 hr (1 - 30 min)	More than 2 hrs	1 hr (31 - 60 min)	I did not	4 days	Yes	16 - 30 mins	No	Yes	Yes	Yes	More than once per day	2.5	Everyday	2.5	Once per day	1	Once per day	1	Everyday	2.5	3 to 6 times per wk	0.64	Once per day	1	Everyday	2.5	3 to 6 times per wk	0.64	Once per day	1	Once or twice per wk	0.21	Once or twice per wk	0.21	More than once per day	2.5	Once or twice per wk	0.21	Once per day	1
Government	9	Female	Standard three	5 days	1 hr (31-60 min)	5 days	Less than 1 hr (1-30 min)	5 days	I did not do this	1 hr (31 - 60 min)	I did not play	I did not	I did not participate	Yes	Less than 5 min	Yes	No	No	Yes	More than once per day	2.5	More than once per day	2.5	More than once per day	2.5							Never	0									Never	0					Never	0
Government	10	Female	Standard four	1 day	1-2 hrs	I did not play	More than 2 hrs	I did not do this	I did not do this	1 to 2 hrs	More than 2 hrs	I did not	I did not participate	Yes	16 - 30 mins	Yes	Yes	Yes	Yes	Once per day	1	Once per day	1	Once per day	1	Once per day	1	Once per day	1	Once or twice per wk	0.21	Never	0	Never	0	Once or twice per wk	0.21	Once or twice per wk	0.21	Once or twice per wk	0.21	Once or twice per wk	0.21	Never	0	Never	0	Never	0
Government	10	Male	Standard four	I did not watch	I did not watch	I did not play	I did not play	2 days	1 hr (31 - 60 min)	I did not watch	I did not play	1 to 2 hrs	4 days	Yes	31 mins to 1 hr	No	Yes	Yes	Yes	3 to 6 times per wk	0.64	Never	0	Once or twice per wk	0.21	3 to 6 times per wk	0.64	Never	0	3 to 6 times per wk	0.64	Never	0	Never	0	Never	0	Never	0	Never	0	Never	0	Never	0	Never	0	Never	0
Government	10	Male	Standard three	5 days	1-2 hrs	4 days	Less than 1 hr (1-30 min)	I did not do this	I did not do this	1 hr (31 - 60 min)	More than 2 hrs	1 hr (31 - 60 min)	5 days	Yes	5 to 15 mins	Yes	Yes	Yes	Yes	Once or twice per wk	0.21	3 to 6 times per wk	0.64	Once or twice per wk	0.21	Once per day	1	3 to 6 times per wk	0.64	Once or twice per wk	0.21	Once per day	1	Once or twice per wk	0.21	Never	0	Once or twice per wk	0.21	More than once per day	2.5	Never	0	Never	0	Never	0	Never	0
Government	11	Female	Standard four	I did not watch	I did not watch	I did not play	I did not play	I did not do this	I did not do this	I did not watch	I did not play	I did not	3 days	Yes	Less than 5 min	Yes	Yes	Yes	Yes	Once or twice per wk	0.21	Everyday	2.5	3 to 6 times per wk	0.64	Once or twice per wk	0.21	Everyday	2.5	Once or twice per wk	0.21	Once per day	1	More than once per day	2.5	3 to 6 times per wk	0.64	3 to 6 times per wk	0.64	Once per day	1	Once or twice per wk	0.21	More than once per day	2.5	Never	0	Never	0
Government	10	Female	Standard three	4 days	I did not watch	2 days	1-2 hrs	2 days		I did not watch	I did not play	Less than 1 hr (1 - 30 min)	5 days	Yes	Less than 5 min	No	Yes	Yes	Yes	Once per day	1	3 to 6 times per wk	0.64	Everyday	2.5	Everyday	2.5	Once per day	1	3 to 6 times per wk	0.64	Once per day	1	Once per day	1	More than once per day	2.5	Once per day	1	Once per day	1	3 to 6 times per wk	0.64	More than once per day	2.5	Once or twice per wk	0.21	Never	0
Government	11	Male	Standard four	I did not watch	I did not watch	I did not play	I did not play	I did not do this	I did not do this	1 to 2 hrs	I did not play	1 to 2 hrs	I did not participate	Yes	16 - 30 mins	No	Yes	Yes	No	3 to 6 times per wk	0.64	Once or twice per wk	0.21	3 to 6 times per wk	0.64	Never	0	Once or twice per wk	0.21	Never	0	Once or twice per wk	0.21	3 to 6 times per wk	0.64	Never	0	Once or twice per wk	0.21	Never	0	Once or twice per wk	0.21	Never	0	Never	0	Never	0
Government	11	Male	Standard four	I did not watch	I did not watch	I did not play	I did not play	I did not do this	I did not do this	I did not watch	I did not play	I did not	4 days	Yes	31 mins to 1 hr	Yes	Yes	Yes	Yes	3 to 6 times per wk	0.64	Never	0	Once or twice per wk	0.21	Never	0	Once or twice per wk	0.21	Never	0	Never	0	Once or twice per wk	0.21	Once or twice per wk	0.21	Once or twice per wk	0.21	Never	0	Once or twice per wk	0.21	Never	0	Never	0	Never	0
Government	10	Female	Standard four	1 day	1-2 hrs	2 days	Less than 1 hr (1-30 min)	2 days	I did not do this	I did not watch	Less than 1 hr (1 - 30 min)	1 hr (31 - 60 min)	2 days	Yes	16 - 30 mins	No	Yes	Yes	Yes	Once per day	1	More than once per day	2.5	3 to 6 times per wk	0.64	Once or twice per wk	0.21	Never	0	Once or twice per wk	0.21	Everyday	2.5	Everyday	2.5	Never	0	More than once per day	2.5	Once or twice per wk	0.21	Once or twice per wk	0.21	3 to 6 times per wk	0.64	Once per day	1	More than once per day	2.5
Government	11	Female	Standard five	I did not watch	I did not watch	1 day	I did not play	1 day	Less than 1 hr (1 - 30 min)	1 Less than 1 hr (1 - 30 min)	Less than 1 hr (1 - 30 min)	1 to 2 hrs	I did not participate	Yes	Less than 5 min	No	Yes	Yes	Yes	3 to 6 times per wk	0.64	Once per day	1	More than once per day	2.5	Everyday	2.5	Everyday	2.5	Once per day	1	Once per day	1	Once or twice per wk	0.21	More than once per day	2.5	Everyday	2.5	Once per day	1	Once or twice per wk	0.21	More than once per day	2.5	Once or twice per wk	0.21	More than once per day	2.5
Government	9	Female	Standard three	I did not watch	I did not watch	3 days	1 hr (31-60 min)	4 days	I did not do this	1 Less than 1 hr (1 - 30 min)	I did not play	Less than 1 hr (1 - 30 min)	1 day	Yes	5 to 15 mins	Yes	Yes	Yes	Yes	Once per day	1	Once or twice per wk	0.21	Once per day	1	More than once per day	2.5	Once or twice per wk	0.21	Once or twice per wk	0.21	Once or twice per wk	0.21	Once or twice per wk	0.21	More than once per day	2.5	More than once per day	2.5	Once or twice per wk	0.21	More than once per day	2.5	Everyday	2.5	3 to 6 times per wk	0.64	Everyday	2.5
Government	11	Female	Standard four	5 days	1 hr (31-60 min)	I did not play	I did not play	I did not do this	I did not do this	1 hr (31 - 60 min)	I did not play	I did not	I did not participate	Yes	5 to 15 mins	No	Yes	No	No	Once per day	1	Never	0	3 to 6 times per wk	0.64	3 to 6 times per wk	0.64	Once per day	1	Once per day	1	Once per day	1	Once per day	1	More than once per day	2.5	Once per day	1	Once per day	1	Once per day	1	Once per day	1	Never	0	Once per day	1
Government	11	Female	Standard four	2 days	Less than 1 hr (1-30 min)	I did not play	I did not play	I did not do this	I did not do this	I did not watch	I did not play	I did not	1 day	Yes	16 - 30 mins	Yes	Yes	Yes	Yes	Once or twice per wk	0.21	3 to 6 times per wk	0.64	Once per day	1	More than once per day	2.5	Once or twice per wk	0.21	Never	0	Everyday	2.5	More than once per day	2.5	3 to 6 times per wk	0.64	Everyday	2.5	Everyday	2.5	Never	0	More than once per day	2.5	Never	0	3 to 6 times per wk	0.64
Government	11	Female	Standard four	2 days	1 hr (31-60 min)	I did not play	I did not play	I did not do this	More than 2 hrs	1 hr (31 - 60 min)	I did not play	Less than 1 hr (1 - 30 min)	2 days	Yes	5 to 15 mins	Yes	Yes	Yes	Yes	Once or twice per wk	0.21	3 to 6 times per wk	0.64	More than once per day	2.5	3 to 6 times per wk	0.64	More than once per day	2.5	Never	0	Once or twice per wk	0.21	3 to 6 times per wk	0.64	Once per day	1	3 to 6 times per wk	0.64	3 to 6 times per wk	0.64	Never	0			More than once per day	2.5	Never	0
Government	11	Female	Standard four	1 day	Less than 1 hr (1-30 min)	I did not play	I did not play	I did not do this	I did not do this	1 Less than 1 hr (1 - 30 min)	I did not play	I did not	5 days	Yes	Less than 5 min	Yes	Yes	Yes	No	Once per day	1	Never	0	Once per day	1	Everyday	2.5	Never	0	Once per day	1	Never	0	Once per day	1	Once or twice per wk	0.21	Once per day	1	Once per day	1	Everyday	2.5	Once per day	1	Never	0	Never	0
Government	9	Female	Standard three	I did not watch	I did not watch	I did not play	I did not play	2 days	1 hr (31 - 60 min)	I did not watch	I did not play	More than 2 hrs	2 days	Yes	5 to 15 mins	Yes	Yes	Yes	Yes	3 to 6 times per wk	0.64	Once or twice per wk	0.21	Once or twice per wk	0.21	Once or twice per wk	0.21	3 to 6 times per wk	0.64	3 to 6 times per wk	0.64	Once or twice per wk	0.21	3 to 6 times per wk	0.64	3 to 6 times per wk	0.64	Once or twice per wk	0.21	Once or twice per wk	0.21	3 to 6 times per wk	0.64	3 to 6 times per wk	0.64	3 to 6 times per wk	0.64	3 to 6 times per wk	0.64
Government	11	Male	Standard three	I did not watch	I did not watch	I did not play	I did not play	1 day	1 to 2 hrs	I did not watch	I did not play	1 hr (31 - 60 min)	3 days	Yes	31 mins to 1 hr	Yes	Yes	Yes	No	Never	0	Never	0	3 to 6 times per wk	0.64	Once or twice per wk	0.21	Never	0	Never	0	3 to 6 times per wk	0.64	Never	0	Never	0	More than once per day	2.5	Never	0	3 to 6 times per wk	0.64	Once per day	1	Never	0	More than once per day	2.5
Government	9	Male	Standard three	1 day	1-2 hrs	1 day	Less than 1 hr (1-30 min)	1 day	1 to 2 hrs	1 to 2 hrs	Less than 1 hr (1 - 30 min)	I did not	3 days	Yes	31 mins to 1 hr	Yes	Yes	Yes	Yes	Once per day	1	Never	0	Once or twice per wk	0.21	Once per day	1	Never	0	Never	0	Never	0	Never	0	Once or twice per wk	0.21	Never	0	Never	0	Never	0	Never	0	Never	0	Never	0
Government	10	Female	Standard five	1 day	1-2 hrs	1 day	1-2 hrs	I did not do this	I did not do this	1 to 2 hrs	More than 2 hrs	Less than 1 hr (1 - 30 min)	5 days	Yes	5 to 15 mins	Yes	Yes	Yes	No	Once per day	1	Once or twice per wk	0.21	3 to 6 times per wk	0.64	Everyday	2.5	Once or twice per wk	0.21	More than once per day	2.5	Once per day	1	Once per day	1	More than once per day	2.5	Once per day	1	3 to 6 times per wk	0.64	More than once per day	2.5	Once per day	1	Once per day	1	More than once per day	2.5
Government	11	Female	Standard four	I did not watch	I did not watch	I did not play	I did not play	I did not do this	I did not do this	I did not watch	I did not play	1 hr (31 - 60 min)	5 days	Yes	16 - 30 mins	Yes	Yes	Yes	Yes	Once per day	1	Once or twice per wk	0.21	3 to 6 times per wk	0.64	Once per day	1	Once per day	1	Never	0	Once per day	1	More than once per day	2.5	More than once per day	2.5	3 to 6 times per wk	0.64	Never	0	Once or twice per wk	0.21	Once per day	1	3 to 6 times per wk	0.64	Never	0
Government	9	Female	Standard three	5 days	1-2 hrs	4 days	I did not play	I did not do this	I did not do this	I did not watch	I did not play	I did not	1 day	Yes	Less than 5 min	No	Yes	Yes	Yes	Once per day	1	Once per day	1	Once per day	1	Never	0			Once per day	1	Never	0	Never	0	Never	0			Never	0	Once per day	1	Never	0	Once per day	1	Never	0
Government	11	Female	Standard four	I did not watch	I did not watch	I did not play	I did not play	5 days	More than 2 hrs	1 to 2 hrs	More than 2 hrs	1 to 2 hrs	1 day	Yes	31 mins to 1 hr	Yes	Yes	No	Yes	Once per day	1	Once or twice per wk	0.21	More than once per day	2.5	Once per day	1	Never	0			Everyday	2.5	Once per day	1	More than once per day	2.5	Once or twice per wk	0.21	Once per day	1	Once per day	1	Everyday	2.5	Never	0	Never	0
Government	11	Female	Standard three	I did not watch	I did not watch	I did not play	I did not play	2 days	1 hr (31 - 60 min)	I did not watch	I did not play	I did not	5 days	Yes	16 - 30 mins	Yes	Yes	Yes	Yes	3 to 6 times per wk	0.64	Once or twice per wk	0.21	Once per day	1	Once or twice per wk	0.21	Once or twice per wk	0.21	Never	0	Once per day	1	3 to 6 times per wk	0.64	Never	0	3 to 6 times per wk	0.64	Never	0	Never	0	Never	0	Never	0	Never	0
Government	10	Female	Standard three	I did not watch	I did not watch	I did not play	I did not play	I did not do this	1 to 2 hrs	1 to 2 hrs	I did not play	I did not	2 days	Yes	31 mins to 1 hr	Yes	Yes	Yes	No	Never	0	Never	0	3 to 6 times per wk	0.64	Once or twice per wk	0.21	Once or twice per wk	0.21	Never	0	Once or twice per wk	0.21	Never	0	Once or twice per wk	0.21					Once per day	1	Never	0	Never	0	3 to 6 times per wk	0.64
Government	9	Male	Standard four	2 days	1-2 hrs	I did not play	I did not play	I did not do this	I did not do this	1 Less than 1 hr (1 - 30 min)	Less than 1 hr (1 - 30 min)	1 to 2 hrs	2 days	Yes	31 mins to 1 hr	No	Yes	Yes	Yes	Once per day	1	Once per day	1	Once per day	1	Never	0	3 to 6 times per wk	0.64	Never	0							Once or twice per wk	0.21			Once per day	1	Never	0	More than once per day	2.5
Government	10	Male	Standard three	I did not watch	I did not watch	2 days	More than 2 hrs	3 days	1 to 2 hrs	1 to 2 hrs	1 hr (31 - 60 min)	More than 2 hrs	2 days	Yes	16 - 30 mins	Yes	Yes	Yes	Yes	Once or twice per wk	0.21	Never	0	Everyday	2.5	Once or twice per wk	0.21	3 to 6 times per wk	0.64	Once per day	1	Once or twice per wk	0.21	Once or twice per wk	0.21	3 to 6 times per wk	0.64	Everyday	2.5	Never	0	Once or twice per wk	0.21	Once or twice per wk	0.21	Never	0	Once or twice per wk	0.21
Government	11	Male	Standard four	I did not watch	I did not watch	I did not play	I did not play	1 day	More than 2 hrs	More than 2 hrs	I did not play	I did not	I did not participate	Yes	31 mins to 1 hr	No	Yes	Yes	No	3 to 6 times per wk	0.64	Once or twice per wk	0.21	Everyday	2.5	Everyday	2.5	Once per day	1	Once or twice per wk	0.21	Once or twice per wk	0.21	Once per day	1	Everyday	2.5	Once or twice per wk	0.21	Never	0	Once or twice per wk	0.21	Once or twice per wk	0.21	Never	0	Once or twice per wk	0.21
Government	10	Male	Standard three	I did not watch	I did not watch	I did not play	I did not play	I did not do this	I did not do this	I did not watch	I did not play	1 hr (31 - 60 min)	1 day	Yes	31 mins to 1 hr	Yes	Yes	Yes	No	Everyday	2.5	Everyday	2.5	Everyday	2.5	Everyday	2.5	Once per day	1	Never	0	More than once per day	2.5	Never	0	Once per day	1	More than once per day	2.5	Never	0	Never	0	Once per day	1	Once per day	1	Never	0
Government	10	Female	Standard three	I did not watch	I did not watch	I did not play	I did not play	I did not do this	I did not do this	I did not watch	I did not play	1 hr (31 - 60 min)	2 days	Yes	31 mins to 1 hr	Yes	Yes	Yes	Yes	Never	0	Never	0	Never	0	Once or twice per wk	0.21	Never	0	Once or twice per wk	0.21	3 to 6 times per wk	0.64	Once per day	1	Once or twice per wk	0.21	Once or twice per wk	0.21	Never	0	Never	0	Once or twice per wk	0.21	Never	0	Never	0
Government	9	Male	Standard three	2 days	1 hr (31-60 min)	2 days	1-2 hrs	I did not do this	I did not do this	I did not watch	I did not play	1 hr (31 - 60 min)	2 days	Yes	31 mins to 1 hr	Yes	Yes	Yes	Yes	Everyday	2.5	Once per day	1	3 to 6 times per wk	0.64	Never	0	Once or twice per wk	0.21	More than once per day	2.5	Once per day	1	3 to 6 times per wk	0.64	Once or twice per wk	0.21	Once or twice per wk	0.21	Once or twice per wk	0.21	Once per day	1	Never	0	Once per day	1	Once or twice per wk	0.21
Government	10	Female	Standard four	I did not watch	I did not watch	I did not play	I did not play	3 days	1 to 2 hrs	I did not watch	I did not play	1 to 2 hrs	I did not participate	Yes	31 mins to 1 hr	No	Yes	Yes	Yes	3 to 6 times per wk	0.64	Never	0	More than once per day	2.5	Everyday	2.5	Once per day	1	More than once per day	2.5	Never	0	Never	0	Everyday	2.5	3 to 6 times per wk	0.64	Never	0	More than once per day	2.5	Never	0	3 to 6 times per wk	0.64	Once per day	1
Government	11	Male	Standard four	I did not watch	I did not watch	I did not play	I did not play	1 day	More than 2 hrs	I did not watch	I did not play	I did not	I did not participate	Yes	16 - 30 mins	Yes	Yes	Yes	No	3 to 6 times per wk	0.64	Once or twice per wk	0.21	Everyday	2.5	Everyday	2.5	Once per day	1	Once or twice per wk	0.21	Once or twice per wk	0.21	Never	0	Everyday	2.5	Once or twice per wk	0.21	Never	0	Once or twice per wk	0.21	Never	0	Never	0	Never	0
Government	9	Male	Standard three	5 days	Less than 1 hr (1-30 min)	I did not play	Less than 1 hr (1-30 min)	I did not do this	I did not do this	I did not watch	I did not play	Less than 1 hr (1 - 30 min)	1 day	Yes	Less than 5 min	Yes	Yes	Yes	Yes	Once per day	1	Never	0	Everyday	2.5	Never	0	Once per day	1	More than once per day	2.5	More than once per day	2.5	Once or twice per wk	0.21	Never	0	Never	0	Never	0	Once or twice per wk	0.21	Everyday	2.5	Never	0	Never	0
Government	10	Male	Standard four	I did not watch	I did not watch	2 days	1-2 hrs	3 days	I did not do this	1 to 2 hrs	I did not play	I did not	5 days	Yes	16 - 30 mins	No	Yes	Yes	Yes	Everyday	2.5	Once per day	1	More than once per day	2.5	3 to 6 times per wk	0.64	Once per day	1	3 to 6 times per wk	0.64	3 to 6 times per wk	0.64	Everyday	2.5	Everyday	2.5	More than once per day	2.5	Once or twice per wk	0.21	Never	0	Once per day	1	More than once per day	2.5	Once or twice per wk	0.21
Government	9	Female	Standard four	5 days	1-2 hrs	3 days	Less than 1 hr (1-30 min)	1 day	I did not do this	1 to 2 hrs	I did not play	1 to 2 hrs	1 day	Yes	16 - 30 mins	Yes	Yes	Yes	No	Never	0	Never	0	Everyday	2.5	Never	0	Never	0	Never	0	Everyday	2.5			Once per day	1	Everyday	2.5	Everyday	2.5	Everyday	2.5	Never	0	Never	0	Never	0
Government	11	Male	Standard three	I did not watch	I did not watch	I did not play	I did not play	3 days	More than 2 hrs	I did not watch	I did not play	More than 2 hrs	I did not participate	Yes	16 - 30 mins	No	Yes	Yes	No	3 to 6 times per wk	0.64	Once per day	1	Everyday	2.5	Everyday	2.5	3 to 6 times per wk	0.64	3 to 6 times per wk	0.64	Once or twice per wk	0.21	Once or twice per wk	0.21	Once or twice per wk	0.21	Once or twice per wk	0.21	Once or twice per wk	0.21	Once or twice per wk	0.21	Once or twice per wk	0.21	Never	0	Never	0
Government	10	Male	Standard three	I did not watch	I did not watch	I did not play	I did not play	2 days	Less than 1 hr (1 - 30 min)	1 to 2 hrs	Less than 1 hr (1 - 30 min)	Less than 1 hr (1 - 30 min)	2 days	Yes	Less than 5 min	Yes	Yes	Yes	Yes	3 to 6 times per wk	0.64	Once or twice per wk	0.21	Never	0	Never	0	Never	0	Once or twice per wk	0.21	Never	0	Once or twice per wk	0.21	Never	0	Once or twice per wk	0.21	Never	0	Never	0	Never	0	Never	0	Never	0
Private	9	Male	Standard three	I did not watch	I did not watch	I did not play	I did not play	1 day	Less than 1 hr (1 - 30 min)	I did not watch	I did not play	I did not	1 day	Yes	31 mins to 1 hr	No	No	Yes	Yes	3 to 6 times per wk	0.64	Never	0	3 to 6 times per wk	0.64	Never	0	Once per day	1	More than once per day	2.5	Never	0	Never	0	Never	0	Once per day	1	Never	0	Once per day	1	Never	0	Never	0	Never	0
Private	9	Male	Standard three	5 days	More than 2 hrs	I did not play	I did not play	2 days	More than 2 hrs	More than 2 hrs	I did not play	1 to 2 hrs	I did not participate	Yes	Less than 5 min	No	No	Yes	No	Everyday	2.5	Never	0	Everyday	2.5	More than once per day	2.5	Never	0	Never	0			Once per day	1	Never	0	Once or twice per wk	0.21	Once per day	1			Never	0	3 to 6 times per wk	0.64	Everyday	2.5
Private	9	Female	Standard four	5 days	1-2 hrs	2 days	1-2 hrs	5 days	1 to 2 hrs	1 to 2 hrs	1 to 2 hrs	1 hr (31 - 60 min)	1 day	Yes	Less than 5 min	No	Yes	Yes	Yes	Once per day	1	3 to 6 times per wk	0.64			Once or twice per wk	0.21	3 to 6 times per wk	0.64	Once or twice per wk	0.21	Once or twice per wk	0.21	Once per day	1	Never	0	Once or twice per wk	0.21	3 to 6 times per wk	0.64	3 to 6 times per wk	0.64	Never	0	Never	0	Never	0
Private	10	Female	Standard five	5 days	1-2 hrs	4 days	1-2 hrs	5 days	1 hr (31 - 60 min)	1 to 2 hrs	1 to 2 hrs	1 hr (31 - 60 min)	1 day	Yes	5 to 15 mins	No	Yes	No	Yes	Everyday	2.5	3 to 6 times per wk	0.64	More than once per day	2.5	Everyday	2.5	Once per day	1	3 to 6 times per wk	0.64	Once per day	1	More than once per day	2.5	Once or twice per wk	0.21	Once per day	1	Once per day	1	Once or twice per wk	0.21	Once per day	1	Once per day	1	More than once per day	2.5
Private	9	Female	Standard four	1 day	Less than 1 hr (1-30 min)	I did not play	I did not play	5 days	1 hr (31 - 60 min)	1 Less than 1 hr (1 - 30 min)	Less than 1 hr (1 - 30 min)	1 hr (31 - 60 min)	1 day	Yes	16 - 30 mins	Yes	No	No	Yes	Once or twice per wk	0.21	Once per day	1	More than once per day	2.5	Never	0	Never	0	Once or twice per wk	0.21	Never	0			Everyday	2.5	Never	0	Never	0	Everyday	2.5	Never	0	More than once per day	2.5	Once or twice per wk	0.21
Private	10	Female	Standard five	5 days	More than 2 hrs	I did not play	I did not play	3 days	1 to 2 hrs	More than 2 hrs	I did not play	1 to 2 hrs	1 day	Yes	Less than 5 min	No	Yes	No	No	3 to 6 times per wk	0.64	Never	0	More than once per day	2.5	Never	0	3 to 6 times per wk	0.64	3 to 6 times per wk	0.64	Once per day	1	3 to 6 times per wk	0.64	Once or twice per wk	0.21	3 to 6 times per wk	0.64	Once or twice per wk	0.21	Once or twice per wk	0.21	Never	0	Never	0	Once or twice per wk	0.21
Private	11	Female	Standard six	I did not watch	I did not watch	1 day	Less than 1 hr (1-30 min)	I did not do this	I did not do this	I did not watch	I did not play	1 to 2 hrs	1 day	No		Yes	Yes	No	Yes	Once per day	1	Once per day	1	3 to 6 times per wk	0.64	Once per day	1	Once per day	1	Once per day	1	Once or twice per wk	0.21	3 to 6 times per wk	0.64	3 to 6 times per wk	0.64	3 to 6 times per wk	0.64	Everyday	2.5	More than once per day	2.5	Once per day	1	Everyday	2.5	Everyday	2.5
Private	9	Male	Standard four	2 days	Less than 1 hr (1-30 min)	I did not play	I did not play	5 days	Less than 1 hr (1 - 30 min)	1 Less than 1 hr (1 - 30 min)	I did not play	I did not	I did not participate	Yes	Less than 5 min	Yes	Yes	No	Yes	Once per day	1	More than once per day	2.5	3 to 6 times per wk	0.64	Never	0	Once per day	1	More than once per day	2.5	3 to 6 times per wk	0.64	Once per day	1	Never	0	Once per day	1	Once or twice per wk	0.21	Once per day	1	Once per day	1	Once per day	1	Once per day	1
Private	9	Female	Standard three	5 days	9	I did not play	I did not play	5 days	More than 2 hrs	1 hr (31 - 60 min)	I did not play	Less than 1 hr (1 - 30 min)	1 day	No		No	Yes	Yes	Yes	Once per day	1	Never	0	More than once per day	2.5	Once per day	1	Once per day	1	Never	0	Never	0	Once per day	1	Never	0	Never	0	Once or twice per wk	0.21	Never	0	Once per day	1	Never	0	Never	0
Private	10	Male	Standard four	I did not watch	I did not watch	5 days	Less than 1 hr (1-30 min)	5 days	Less than 1 hr (1 - 30 min)	More than 2 hrs	Less than 1 hr (1 - 30 min)	More than 2 hrs	1 day	No		No	No	Yes	No	Once or twice per wk	0.21	Never	0	Everyday	2.5	Everyday	2.5	Once or twice per wk	0.21	Never	0	Once or twice per wk	0.21	Never	0	Never	0	Once or twice per wk	0.21	Once or twice per wk	0.21	Once or twice per wk	0.21	Never	0	Never	0	Never	0
Private	9	Female	Standard four	I did not watch	I did not watch	I did not play	I did not play	I did not do this	I did not do this	I did not watch	I did not play	I did not	3 days	Yes	Less than 5 min	No	Yes	Yes	No	Once per day	1	Never	0	3 to 6 times per wk	0.64	Everyday	2.5	More than once per day	2.5	Once or twice per wk	0.21	Once or twice per wk	0.21	Never	0	Never	0	More than once per day	2.5	Never	0	Once per day	1	Never	0	Never	0	Never	0
Private	11	Female	Standard five	5 days	More than 2 hrs	5 days	More than 2 hrs	5 days	More than 2 hrs	More than 2 hrs	More than 2 hrs	1 to 2 hrs	1 day	Yes	Less than 5 min	Yes	Yes	No	Yes	Once or twice per wk	0.21	Once or twice per wk	0.21	3 to 6 times per wk	0.64	3 to 6 times per wk	0.64	Everyday	2.5	3 to 6 times per wk	0.64	Everyday	2.5	Everyday	2.5	Once per day	1	3 to 6 times per wk	0.64	Once or twice per wk	0.21	More than once per day	2.5	More than once per day	2.5	Once per day	1	Once per day	1
Private	10	Male	Standard five	5 days	1 hr (31-60 min)	I did not play	I did not play	I did not do this	I did not do this	1 hr (31 - 60 min)	I did not play	I did not	2 days	No		No	Yes	Yes	Yes	Once or twice per wk	0.21	Never	0	Everyday	2.5	Once or twice per wk	0.21	Once or twice per wk	0.21	Once or twice per wk	0.21	Once or twice per wk	0.21	Everyday	2.5	3 to 6 times per wk	0.64	3 to 6 times per wk	0.64	Once or twice per wk	0.21	Once or twice per wk	0.21	Never	0	Never	0	3 to 6 times per wk	0.64
Private	9	Female	Standard three	5 days	1-2 hrs	5 days	More than 2 hrs	2 days	1 to 2 hrs	More than 2 hrs	1 to 2 hrs	1 hr (31 - 60 min)	5 days	Yes	Less than 5 min	No	Yes	Yes	Yes	Once or twice per wk	0.21	More than once per day	2.5	Once per day	1					Once per day	1	3 to 6 times per wk	0.64	Once per day	1	Never	0	More than once per day	2.5	Once per day	1	More than once per day	2.5	More than once per day	2.5	More than once per day	2.5	Once per day	1
Private	9	Female	Standard four	2 days	1 hr (31-60 min)	2 days	1 hr (31-60 min)	5 days	More than 2 hrs	1 hr (31 - 60 min)	1 hr (31 - 60 min)	I did not	1 day	No		No	Yes	Yes	Yes	3 to 6 times per wk	0.64	More than once per day	2.5	Once per day	1	Once or twice per wk	0.21	Once per day	1	More than once per day	2.5	More than once per day	2.5	3 to 6 times per wk	0.64	3 to 6 times per wk	0.64	3 to 6 times per wk	0.64	3 to 6 times per wk	0.64	Once or twice per wk	0.21	More than once per day	2.5	More than once per day	2.5	3 to 6 times per wk	0.64
Private	10	Male	Standard four	5 days	Less than 1 hr (1-30 min)	5 days	1 hr (31-60 min)	2 days	Less than 1 hr (1 - 30 min)	I did not watch	I did not play	Less than 1 hr (1 - 30 min)	1 day	No		Yes	Yes	Yes	Yes	More than once per day	2.5	Never	0	Everyday	2.5	Once or twice per wk	0.21	Once or twice per wk	0.21	Once per day	1	Once or twice per wk	0.21	3 to 6 times per wk	0.64	Never	0	Everyday	2.5	Never	0	More than once per day	2.5	Never	0	Never	0	3 to 6 times per wk	0.64
Private	9	Male	Standard four	I did not watch	I did not watch	I did not play	I did not play	I did not do this	I did not do this	I did not watch	I did not play	Less than 1 hr (1 - 30 min)	1 day	Yes	Less than 5 min	Yes	Yes	Yes	Yes	Never	0	Once per day	1	More than once per day	2.5	3 to 6 times per wk	0.64	More than once per day	2.5	Never	0	Once per day	1	Once or twice per wk	0.21	Never	0	Once per day	1	Never	0	Once per day	1			Never	0	Never	0
Private	9	Female	Standard three	I did not watch	I did not watch	I did not play	I did not play	3 days	1 hr (31 - 60 min)	1 to 2 hrs	1 to 2 hrs	1 to 2 hrs	I did not participate	No		No	Yes	Yes	Yes	Never	0	Never	0			Everyday	2.5	Once per day	1	Once or twice per wk	0.21	More than once per day	2.5	3 to 6 times per wk	0.64	Once or twice per wk	0.21	Once per day	1	3 to 6 times per wk	0.64	Once per day	1	More than once per day	2.5	Never	0	More than once per day	2.5
Private	9	Female	Standard three	3 days	1-2 hrs	4 days	More than 2 hrs	5 days	1 hr (31 - 60 min)	More than 2 hrs	1 to 2 hrs	More than 2 hrs	1 day	Yes	5 to 15 mins	Yes	Yes	Yes	Yes	Everyday	2.5	Once per day	1	Everyday	2.5	Once or twice per wk	0.21	Everyday	2.5	Once or twice per wk	0.21	Once or twice per wk	0.21	Everyday	2.5	Never	0	Everyday	2.5	Once or twice per wk	0.21	Never	0	Never	0	Never	0	Never	0
Private	9	Male	Standard three	I did not watch	I did not watch	5 days	1-2 hrs	5 days	More than 2 hrs	More than 2 hrs	I did not play	I did not	1 day	Yes	31 mins to 1 hr	No	Yes	Yes	Yes	Once per day	1	3 to 6 times per wk	0.64	Everyday	2.5	Never	0	Once or twice per wk	0.21	Never	0	Never	0	Never	0	Never	0	Once or twice per wk	0.21	3 to 6 times per wk	0.64	Once per day	1	Never	0	Never	0	Never	0
Private	9	Female	Standard four	5 days	1 hr (31-60 min)	1 day	More than 2 hrs	3 days	More than 2 hrs	1 Less than 1 hr (1 - 30 min)	1 to 2 hrs	More than 2 hrs	5 days	No		No	Yes	Yes	Yes	3 to 6 times per wk	0.64	More than once per day	2.5	Everyday	2.5	Once or twice per wk	0.21	Everyday	2.5	Everyday	2.5	More than once per day	2.5	Once per day	1	More than once per day	2.5	Once or twice per wk	0.21	Once or twice per wk	0.21	Once or twice per wk	0.21	Once per day	1	More than once per day	2.5	Once per day	1
Private	9	Female	Standard four	2 days	Less than 1 hr (1-30 min)	1 day	Less than 1 hr (1-30 min)	5 days	Less than 1 hr (1 - 30 min)	1 Less than 1 hr (1 - 30 min)	Less than 1 hr (1 - 30 min)	Less than 1 hr (1 - 30 min)	2 days	Yes	31 mins to 1 hr	No	No	Yes	Yes	More than once per day	2.5	Once per day	1	Once or twice per wk	0.21	Everyday	2.5	Once per day	1	Once or twice per wk	0.21	Once per day	1	Everyday	2.5	More than once per day	2.5	Once per day	1	More than once per day	2.5	Once or twice per wk	0.21	More than once per day	2.5	Once per day	1	Once or twice per wk	0.21
Private	10	Male	Standard five	3 days	Less than 1 hr (1-30 min)	1 day	Less than 1 hr (1-30 min)	1 day	Less than 1 hr (1 - 30 min)	I did not watch	Less than 1 hr (1 - 30 min)	Less than 1 hr (1 - 30 min)	I did not participate	Yes	31 mins to 1 hr	No	Yes	No	Yes	More than once per day	2.5	More than once per day	2.5	Everyday	2.5	Everyday	2.5	Everyday	2.5	Never	0	Once per day	1	Once per day	1	Once per day	1	Once per day	1	Once per day	1	More than once per day	2.5	Never	0	Never	0	More than once per day	2.5
Private	9	Male	Standard three	I did not watch	I did not watch	I did not play	I did not play	5 days	1 to 2 hrs	5	I did not play	1 to 2 hrs	1 day	Yes	5 to 15 mins	No	Yes	Yes	No	Never	0	Never	0	Once per day	1	3 to 6 times per wk	0.64	Once or twice per wk	0.21	Once or twice per wk	0.21	Once or twice per wk	0.21	Once per day	1	Never	0	Once or twice per wk	0.21	Once or twice per wk	0.21	Once or twice per wk	0.21	Never	0	Never	0	Once or twice per wk	0.21
Private	10	Female	Standard four	5 days	Less than 1 hr (1-30 min)	3 days	1-2 hrs	5 days	1 to 2 hrs	More than 2 hrs	More than 2 hrs	1 hr (31 - 60 min)	1 day	Yes	5 to 15 mins	No	Yes	No	Yes	More than once per day	2.5	Once or twice per wk	0.21	Once per day	1	More than once per day	2.5	More than once per day	2.5	Never	0	Once or twice per wk	0.21	Once per day	1	Everyday	2.5	3 to 6 times per wk	0.64	Once or twice per wk	0.21	Never	0	3 to 6 times per wk	0.64	Never	0	Once or twice per wk	0.21
Private	10	Female	Standard three	I did not watch	I did not watch	I did not play	I did not play	4 days	1 hr (31 - 60 min)	1 hr (31 - 60 min)	1 hr (31 - 60 min)	I did not	1 day	Yes	More than 1 hr	No	No	Yes	Yes	Once or twice per wk	0.21	Never	0	3 to 6 times per wk	0.64	Once or twice per wk	0.21	3 to 6 times per wk	0.64	Everyday	2.5	3 to 6 times per wk	0.64			3 to 6 times per wk	0.64	3 to 6 times per wk	0.64	Never	0	3 to 6 times per wk	0.64	Never	0	Everyday	2.5	Never	0
Private	9	Male	Standard three	5 days	Less than 1 hr (1-30 min)	4 days	Less than 1 hr (1-30 min)	5 days	More than 2 hrs	More than 2 hrs	1 to 2 hrs	Less than 1 hr (1 - 30 min)	5 days	No		No	No	Yes	Yes	Never	0	3 to 6 times per wk	0.64	Everyday	2.5	Once per day	1	Never	0	Once per day	1	Once per day	1	More than once per day	2.5			Once per day	1	Never	0	Once per day	1	Never	0	Once per day	1	Never	0
Private	11	Female	Standard five	I did not watch	I did not watch	I did not play	I did not play	2 days	1 to 2 hrs	I did not watch	I did not play	1 to 2 hrs	1 day	No		No	Yes	No	Yes	Once per day	1	Once or twice per wk	0.21	Once per day	1	Once per day	1	Once or twice per wk	0.21	Once or twice per wk	0.21	Once or twice per wk	0.21	Once per day	1	Never	0	3 to 6 times per wk	0.64	Once or twice per wk	0.21	Once or twice per wk	0.21	Once or twice per wk	0.21	Once or twice per wk	0.21	Never	0
Private	11	Male	Standard four	5 days	1 hr (31-60 min)	2 days	Less than 1 hr (1-30 min)	4 days	Less than 1 hr (1 - 30 min)	1 hr (31 - 60 min)	More than 2 hrs	I did not	1 day	Yes	16 - 30 mins	No	Yes	Yes	Yes	Once or twice per wk	0.21	Once per day	1	Once or twice per wk	0.21	Once or twice per wk	0.21	Everyday	2.5	Once per day	1	Once per day	1	Once per day	1	Never	0	Everyday	2.5	Everyday	2.5	Once per day	1	Everyday	2.5	Never	0	More than once per day	2.5
Private	10	Male	Standard six	I did not watch	I did not watch	1 day	Less than 1 hr (1-30 min)	4 days	1 to 2 hrs	I did not watch	I did not play	1 hr (31 - 60 min)	1 day	No		Yes	Yes	No	No	Never	0	Once per day	1	3 to 6 times per wk	0.64	More than once per day	2.5	Never	0	Once per day	1	Once per day	1	3 to 6 times per wk	0.64	Never	0	3 to 6 times per wk	0.64	More than once per day	2.5	More than once per day	2.5	Never	0	Never	0	Never	0
Private	9	Female	Standard three	2 days	Less than 1 hr (1-30 min)	I did not play	I did not play	3 days	1 to 2 hrs	1 to 2 hrs	I did not play	Less than 1 hr (1 - 30 min)	I did not participate	Yes	5 to 15 mins	Yes	Yes	Yes	No	3 to 6 times per wk	0.64	Never	0	3 to 6 times per wk	0.64	Once or twice per wk	0.21	Once per day	1	Once or twice per wk	0.21	Once or twice per wk	0.21	Once per day	1	Never	0	Once per day	1	Never	0	Once or twice per wk	0.21	Never	0	Never	0	Once or twice per wk	0.21
Private	10	Male	Standard four	1 day	1-2 hrs	I did not play	I did not play	2 days	More than 2 hrs	1 Less than 1 hr (1 - 30 min)	I did not play	1 hr (31 - 60 min)	2 days	Yes	5 to 15 mins	No	Yes	No	Yes	Once per day	1	3 to 6 times per wk	0.64	Everyday	2.5	Everyday	2.5	3 to 6 times per wk	0.64	3 to 6 times per wk	0.64	Everyday	2.5	Once per day	1	3 to 6 times per wk	0.64	3 to 6 times per wk	0.64	Everyday	2.5	3 to 6 times per wk	0.64	Once per day	1	Once per day	1	3 to 6 times per wk	0.64
Private	10	Male	Standard four	5 days	1 hr (31-60 min)	5 days	1 hr (31-60 min)	5 days	1 hr (31 - 60 min)	1 hr (31 - 60 min)	Less than 1 hr (1 - 30 min)	1 to 2 hrs	4 days	Yes	16 - 30 mins	Yes	Yes	Yes	No	Everyday	2.5	Never	0	Everyday	2.5	3 to 6 times per wk	0.64	Everyday	2.5	Once per day	1	Once or twice per wk	0.21	Once per day	1	Once per day	1	Once or twice per wk	0.21	Once or twice per wk	0.21	Once or twice per wk	0.21	Once or twice per wk	0.21	Never	0	Never	0
Private	9	Male	Standard three	I did not watch	I did not watch	I did not play	I did not play	2 days	Less than 1 hr (1 - 30 min)	I did not watch	I did not play	1 hr (31 - 60 min)	1 day	No		No	Yes	Yes	No	3 to 6 times per wk	0.64	Never	0	3 to 6 times per wk	0.64	Everyday	2.5	Never	0	Once or twice per wk	0.21	Once or twice per wk	0.21	3 to 6 times per wk	0.64	Never	0	Once or twice per wk	0.21	Once per day	1	Once or twice per wk	0.21	Never	0	Never	0	Never	0
Private	9	Female	Standard three	3 days	Less than 1 hr (1-30 min)	4 days	1-2 hrs	2 days	1 hr (31 - 60 min)	1 hr (31 - 60 min)	Less than 1 hr (1 - 30 min)	More than 2 hrs	1 day	Yes	Less than 5 min	Yes	Yes	Yes	No	More than once per day	2.5	Once per day	1	3 to 6 times per wk	0.64	More than once per day	2.5	More than once per day	2.5	3 to 6 times per wk	0.64	3 to 6 times per wk	0.64	3 to 6 times per wk	0.64	Once or twice per wk	0.21	More than once per day	2.5	Once or twice per wk	0.21	More than once per day	2.5	Never	0	Never	0	Once or twice per wk	0.21
Private	10	Male	Standard four	5 days	1 hr (31-60 min)	4 days	Less than 1 hr (1-30 min)	4 days	1 hr (31 - 60 min)	1 hr (31 - 60 min)	1 to 2 hrs	Less than 1 hr (1 - 30 min)	2 days	No		Yes	Yes	Yes	Yes	More than once per day	2.5	Once per day	1			Once per day	1	More than once per day	2.5	Once per day	1	3 to 6 times per wk	0.64			Once per day	1	More than once per day	2.5	Once per day	1	More than once per day	2.5	Once per day	1	Never	0	Once per day	1
Private	9	Female	Standard three	1 day	1 hr (31-60 min)	3 days	1 hr (31-60 min)	5 days	1 hr (31 - 60 min)	1 Less than 1 hr (1 - 30 min)	1 hr (31 - 60 min)	1 hr (31 - 60 min)	1 day	Yes	Less than 5 min	No	Yes	Yes	No	Once or twice per wk	0.21	Never	0	3 to 6 times per wk	0.64	3 to 6 times per wk	0.64	Once or twice per wk	0.21	3 to 6 times per wk	0.64	Once or twice per wk	0.21	Once per day	1	Everyday	2.5	Once or twice per wk	0.21	Never	0	Never	0	Never	0	Never	0	Never	0
Private	11	Female	Standard four	I did not watch	I did not watch	5 days	More than 2 hrs	5 days	More than 2 hrs	More than 2 hrs	More than 2 hrs	More than 2 hrs	1 day	Yes	5 to 15 mins	Yes	Yes	No	Yes	Everyday	2.5	Once or twice per wk	0.21	Once per day	1	Everyday	2.5	More than once per day	2.5	Never	0	Once per day	1	More than once per day	2.5	Never	0	Once per day	1	Once or twice per wk	0.21	Once or twice per wk	0.21	Never	0	Never	0	Never	0
Private	9	Female	Standard four	1 day	Less than 1 hr (1-30 min)	1 day	More than 2 hrs	5 days	More than 2 hrs	1 to 2 hrs	More than 2 hrs	1 to 2 hrs	1 day	Yes	Less than 5 min	No	Yes	No	No	Everyday	2.5	Once or twice per wk	0.21	More than once per day	2.5	Once per day	1	Once or twice per wk	0.21	Once per day	1	Everyday	2.5	Once per day	1	Once per day	1	Once per day	1	Once per day	1	Once or twice per wk	0.21	Never	0	Never	0	Once or twice per wk	0.21
Private	10	Male	Standard five	4 days	1 hr (31-60 min)	4 days	Less than 1 hr (1-30 min)	3 days	1 hr (31 - 60 min)	1 hr (31 - 60 min)	I did not play	1 hr (31 - 60 min)	1 day	No		No	No	Yes	Yes	Once per day	1	3 to 6 times per wk	0.64	More than once per day	2.5	More than once per day	2.5	Everyday	2.5	More than once per day	2.5	More than once per day	2.5	More than once per day	2.5	Everyday	2.5	Once per day	1	Once per day	1	Once per day	1	Once per day	1	Once per day	1	Once per day	1
Private	11	Female	Standard five	2 days	1 hr (31-60 min)	3 days	1-2 hrs	5 days	More than 2 hrs	1 to 2 hrs	More than 2 hrs	1 to 2 hrs	I did not participate	Yes	31 mins to 1 hr	Yes	Yes	Yes	Yes	Once per day	1	3 to 6 times per wk	0.64	Once or twice per wk	0.21	Once or twice per wk	0.21	3 to 6 times per wk	0.64	Everyday	2.5	Once per day	1	More than once per day	2.5	Everyday	2.5	More than once per day	2.5	Once per day	1	Everyday	2.5	3 to 6 times per wk	0.64	Once or twice per wk	0.21	Once per day	1
Private	9	Male	Standard three	5 days	1 hr (31-60 min)	I did not play	I did not play	5 days	Less than 1 hr (1 - 30 min)	1 hr (31 - 60 min)	I did not play	I did not	1 day	Yes	16 - 30 mins	No	Yes	No	No	3 to 6 times per wk	0.64	Never	0	3 to 6 times per wk	0.64	3 to 6 times per wk	0.64	Once per day	1	3 to 6 times per wk	0.64	Once or twice per wk	0.21	3 to 6 times per wk	0.64	Never	0	3 to 6 times per wk	0.64	Once or twice per wk	0.21	Once or twice per wk	0.21	Never	0	Never	0	Once or twice per wk	0.21
Private	9	Male	Standard three	5 days	1-2 hrs	I did not play	I did not play	1 day	1 to 2 hrs	1 hr (31 - 60 min)	I did not play	1 to 2 hrs	1 day	Yes	16 - 30 mins	No	Yes	Yes	No	3 to 6 times per wk	0.64	Never	0	3 to 6 times per wk	0.64	Once or twice per wk	0.21	Never	0	Never	0	Once or twice per wk	0.21	Never	0	Never	0	Once or twice per wk	0.21	Never	0	Once or twice per wk	0.21	Never	0	Never	0	Never	0
Private	10	Female	Standard five	2 days	1 hr (31-60 min)	5 days	Less than 1 hr (1-30 min)	5 days	1 hr (31 - 60 min)	1 hr (31 - 60 min)	1 hr (31 - 60 min)	1 hr (31 - 60 min)	1 day	Yes	Less than 5 min	No	No	No	Yes	Once per day	1	Once per day	1	3 to 6 times per wk	0.64	Everyday	2.5	Everyday	2.5	3 to 6 times per wk	0.64	Once per day	1	3 to 6 times per wk	0.64	Once per day	1	More than once per day	2.5	Once per day	1	Once per day	1	Never	0	Once per day	1	Once per day	1
Private	10	Female	Standard five	1 day	Less than 1 hr (1-30 min)	1 day	1 hr (31-60 min)	5 days	Less than 1 hr (1 - 30 min)	1 hr (31 - 60 min)	I did not play	I did not	1 day	Yes	Less than 5 min	No	Yes	No	Yes	Everyday	2.5	Never	0	More than once per day	2.5	Once per day	1	Once or twice per wk	0.21	Once per day	1	Never	0	Once per day	1	Never	0	Never	0	Never	0	Never	0	Never	0	Never	0	Never	0
Private	9	Female	Standard three	I did not watch	1-2 hrs	I did not play	I did not play	4 days	1 hr (31 - 60 min)	1 hr (31 - 60 min)	I did not play	I did not	1 day	Yes	5 to 15 mins	No	No	No	Yes	Everyday	2.5			Everyday	2.5	Once or twice per wk	0.21	Once or twice per wk	0.21	Once or twice per wk	0.21	Everyday	2.5	Once or twice per wk	0.21	Never	0	Once or twice per wk	0.21	3 to 6 times per wk	0.64	Never	0	Never	0	Everyday	2.5	Never	0
Private	9	Female	Standard three	I did not watch	I did not watch	I did not play	I did not play	3 days	Less than 1 hr (1 - 30 min)	I did not watch	I did not play	Less than 1 hr (1 - 30 min)	3 days	No		No	Yes	Yes	Yes	Once per day	1	Once or twice per wk	0.21	Once per day	1	Once per day	1	Once or twice per wk	0.21	Once or twice per wk	0.21	Once or twice per wk	0.21	Once per day	1	Never	0	Once or twice per wk	0.21	Never	0	Never	0	Never	0	Never	0	Once or twice per wk	0.21
Private	9	Female	Standard four	5 days	1 hr (31-60 min)	2 days	1-2 hrs	5 days	1 to 2 hrs	More than 2 hrs	More than 2 hrs	1 hr (31 - 60 min)	1 day	Yes	5 to 15 mins	No	Yes	Yes	Yes	Once per day	1	Once per day	1	More than once per day	2.5	More than once per day	2.5	Once per day	1	Once per day	1	Once per day	1			Once per day	1	More than once per day	2.5	Once per day	1	Once or twice per wk	0.21	Once per day	1	Once or twice per wk	0.21	Once per day	1
Private	11	Female	Standard four	1 day	Less than 1 hr (1-30 min)	I did not play	I did not play	5 days	Less than 1 hr (1 - 30 min)	1 Less than 1 hr (1 - 30 min)	Less than 1 hr (1 - 30 min)	Less than 1 hr (1 - 30 min)	2 days	Yes	31 mins to 1 hr	Yes	Yes	Yes	Yes	More than once per day	2.5	Once per day	1	Once or twice per wk	0.21	Everyday	2.5	Once per day	1	Once per day	1	More than once per day	2.5	Everyday	2.5	Once per day	1	More than once per day	2.5	Once per day	1	Once per day	1	More than once per day	2.5	Once per day	1	Once or twice per wk	0.21
Private	9	Male	Standard three	5 days	More than 2 hrs	I did not play	I did not play	2 days	More than 2 hrs	More than 2 hrs	More than 2 hrs	I did not	1 day	Yes	Less than 5 min	Yes	Yes	Yes	Yes	3 to 6 times per wk	0.64	Never	0	Everyday	2.5	Everyday	2.5	Never	0	Never	0	Once or twice per wk	0.21	Everyday	2.5	Never	0	Once or twice per wk	0.21	Never	0	Everyday	2.5	Never	0	Never	0	Never	0
Private	10	Male	Standard four	5 days	1-2 hrs	3 days	Less than 1 hr (1-30 min)	5 days	More than 2 hrs	1 Less than 1 hr (1 - 30 min)	1 hr (31 - 60 min)	Less than 1 hr (1 - 30 min)	3 days	No		No	Yes	Yes	Yes	Once per day	1	More than once per day	2.5	Once per day	1	Once per day	1	More than once per day	2.5	Once per day	1	Once per day	1	Once per day	1	Everyday	2.5	Once per day	1	Once per day	1	More than once per day	2.5	More than once per day	2.5	Once per day	1	More than once per day	2.5
Private	11	Female	Standard five	5 days	1 hr (31-60 min)	5 days	1 hr (31-60 min)	1 day	More than 2 hrs	More than 2 hrs	1 hr (31 - 60 min)	More than 2 hrs	3 days	Yes	Less than 5 min	No	No	No	Yes	More than once per day	2.5	3 to 6 times per wk	0.64	Once or twice per wk	0.21	Everyday	2.5	Everyday	2.5	Once per day	1	Once per day	1	Once per day	1	Once per day	1	3 to 6 times per wk	0.64	Once per day	1	More than once per day	2.5	Once per day	1	Once per day	1	Once per day	1
Private	9	Male	Standard three	5 days	1-2 hrs	I did not play	I did not play	2 days	1 to 2 hrs	1 to 2 hrs	I did not play	1 to 2 hrs	2 days	Yes	Less than 5 min	No	No	Yes	Yes	Once or twice per wk	0.21	Never	0	Never	0	Once per day	1	Once or twice per wk	0.21	Everyday	2.5	Once per day	1	Once or twice per wk	0.21	More than once per day	2.5	Once per day	1	Once or twice per wk	0.21	Once or twice per wk	0.21	Never	0	Never	0	Never	0
Private	10	Female	Standard five	5 days	1-2 hrs	I did not play	I did not play	5 days	1 to 2 hrs	1 to 2 hrs	I did not play	1 to 2 hrs	1 day	Yes	5 to 15 mins	No	Yes	No	Yes	More than once per day	2.5	Once or twice per wk	0.21	Everyday	2.5	3 to 6 times per wk	0.64	More than once per day	2.5	Once or twice per wk	0.21	Once or twice per wk	0.21	Once or twice per wk	0.21	More than once per day	2.5	Once or twice per wk	0.21	Once or twice per wk	0.21	Once or twice per wk	0.21	Once per day	1	Once per day	1	Once or twice per wk	0.21
Private	10	Male	Standard four	5 days	Less than 1 hr (1-30 min)	3 days	1-2 hrs	5 days	1 to 2 hrs	More than 2 hrs	More than 2 hrs	More than 2 hrs	I did not participate	Yes	More than 1 hr	No	No	Yes	Yes	Everyday	2.5	Once per day	1	Everyday	2.5	Everyday	2.5	3 to 6 times per wk	0.64	Never	0	Once per day	1	Everyday	2.5	Everyday	2.5	Once per day	1	Once per day	1	Everyday	2.5	Never	0	Never	0	Everyday	2.5
Private	11	Female	Standard five	5 days	Less than 1 hr (1-30 min)	I did not play	I did not play	3 days	Less than 1 hr (1 - 30 min)	1 Less than 1 hr (1 - 30 min)	I did not play	Less than 1 hr (1 - 30 min)	I did not participate	No		No	Yes	No	No	Once per day	1	Once per day	1	Once or twice per wk	0.21	Once or twice per wk	0.21	Once or twice per wk	0.21					Everyday	2.5	Everyday	2.5	More than once per day	2.5			Once or twice per wk	0.21	Once per day	1	Everyday	2.5	Everyday	2.5
Private	10	Male	Standard four	1 day	Less than 1 hr (1-30 min)	I did not play	I did not play	3 days	1 hr (31 - 60 min)	I did not watch	I did not play	I did not	1 day	Yes	31 mins to 1 hr	No	Yes	No	Yes	Once per day	1	Once or twice per wk	0.21	Everyday	2.5	More than once per day	2.5	Everyday	2.5	Everyday	2.5	Once per day	1	Everyday	2.5	Once per day	1			More than once per day	2.5					Everyday	2.5	Never	0
Private	10	Male	Standard four	1 day	More than 2 hrs	I did not play	I did not play	5 days	More than 2 hrs	More than 2 hrs	More than 2 hrs	More than 2 hrs	5 days	Yes	16 - 30 mins	No	Yes	No	Yes	Everyday	2.5	Everyday	2.5	Once per day	1	Everyday	2.5	Everyday	2.5	Everyday	2.5			Once or twice per wk	0.21	3 to 6 times per wk	0.64	Everyday	2.5	Everyday	2.5	3 to 6 times per wk	0.64	Everyday	2.5	Once or twice per wk	0.21	Everyday	2.5
Private	10	Female	Standard four	5 days	Less than 1 hr (1-30 min)	I did not play	I did not play	3 days	1 to 2 hrs	1 to 2 hrs	1 to 2 hrs	1 to 2 hrs	1 day	No		No	No	Yes	Yes	Everyday	2.5	More than once per day	2.5	Everyday	2.5	Once per day	1	Everyday	2.5	Once or twice per wk	0.21	Once per day	1	Everyday	2.5	3 to 6 times per wk	0.64	More than once per day	2.5	3 to 6 times per wk	0.64	Once per day	1	Everyday	2.5	Everyday	2.5	Everyday	2.5
Private	9	Female	Standard four	5 days	1 hr (31-60 min)	1 day	1-2 hrs	2 days	1 hr (31 - 60 min)	1 Less than 1 hr (1 - 30 min)	Less than 1 hr (1 - 30 min)	1 hr (31 - 60 min)	2 days	No		Yes	Yes	No	Yes	Once or twice per wk	0.21	Once or twice per wk	0.21	3 to 6 times per wk	0.64	Once per day	1	Once per day	1	More than once per day	2.5	Once per day	1	Everyday	2.5	Never	0	3 to 6 times per wk	0.64	Once or twice per wk	0.21	Once per day	1	Once per day	1	Once per day	1	More than once per day	2.5
Private	9	Female	Standard four	5 days	Less than 1 hr (1-30 min)	I did not play	I did not play	3 days	Less than 1 hr (1 - 30 min)	1 to 2 hrs	Less than 1 hr (1 - 30 min)	Less than 1 hr (1 - 30 min)	3 days	No		No	Yes	Yes	No	Once or twice per wk	0.21	Once or twice per wk	0.21	Everyday	2.5			Once per day	1	Once per day	1	Once or twice per wk	0.21	Once per day	1	3 to 6 times per wk	0.64	Once or twice per wk	0.21	Once or twice per wk	0.21	Once or twice per wk	0.21	Once or twice per wk	0.21	Once or twice per wk	0.21	Once or twice per wk	0.21
Private	11	Female	Standard five	5 days	Less than 1 hr (1-30 min)	I did not play	I did not play	3 days	Less than 1 hr (1 - 30 min)	1 Less than 1 hr (1 - 30 min)	Less than 1 hr (1 - 30 min)	1 hr (31 - 60 min)	I did not participate	No		No	Yes	Yes	No	Once per day	1	3 to 6 times per wk	0.64	Everyday	2.5	Once per day	1	3 to 6 times per wk	0.64	Once per day	1	Once or twice per wk	0.21	Once per day	1	3 to 6 times per wk	0.64	Once or twice per wk	0.21	Once or twice per wk	0.21	Once or twice per wk	0.21	Once or twice per wk	0.21	Once or twice per wk	0.21	Once or twice per wk	0.21
Private	11	Female	Standard four	2 days	Less than 1 hr (1-30 min)	3 days	Less than 1 hr (1-30 min)	5 days	Less than 1 hr (1 - 30 min)	I did not watch	1 to 2 hrs	Less than 1 hr (1 - 30 min)	2 days	No		Yes	Yes	No	Yes	Once per day	1	Everyday	2.5	Once per day	1	Everyday	2.5	Everyday	2.5	3 to 6 times per wk	0.64	Everyday	2.5	3 to 6 times per wk	0.64	Never	0	Everyday	2.5	Everyday	2.5	Once per day	1	Once per day	1	More than once per day	2.5	Everyday	2.5
Private	10	Male	Standard four	5 days	More than 2 hrs	1 day	Less than 1 hr (1-30 min)	5 days	Less than 1 hr (1 - 30 min)	More than 2 hrs	1 to 2 hrs	More than 2 hrs	I did not participate	No		No	Yes	Yes	No	Everyday	2.5	Never	0	Once per day	1	Never	0	Once per day	1	Never	0	Everyday	2.5	Everyday	2.5	Everyday	2.5	Everyday	2.5	Everyday	2.5	Never	0	Everyday	2.5	Never	0	Everyday	2.5
Private	11	Female	Standard five	3 days	Less than 1 hr (1-30 min)	1 day	Less than 1 hr (1-30 min)	5 days	Less than 1 hr (1 - 30 min)	1 Less than 1 hr (1 - 30 min)	Less than 1 hr (1 - 30 min)	1 hr (31 - 60 min)	3 days	No		No	Yes	Yes	No	Once or twice per wk	0.21	Once or twice per wk	0.21	Once per day	1	Everyday	2.5	Once per day	1	Once per day	1					Once per day	1	3 to 6 times per wk	0.64	Once or twice per wk	0.21	Once or twice per wk	0.21	Once or twice per wk	0.21	Once or twice per wk	0.21	Once or twice per wk	0.21
Private	9	Female	Standard four	4 days	1 hr (31-60 min)	1 day	Less than 1 hr (1-30 min)	2 days	Less than 1 hr (1 - 30 min)	I did not watch	I did not play	1 hr (31 - 60 min)	4 days	No		No	Yes	Yes	Yes	Once per day	1	Once per day	1	More than once per day	2.5	Once per day	1	More than once per day	2.5	Once per day	1	Once per day	1	Once per day	1	More than once per day	2.5	Once per day	1	Once per day	1	Once per day	1	Once per day	1	More than once per day	2.5	Once per day	1
Private	9	Male	Standard four	5 days	1 hr (31-60 min)	I did not play	I did not play	1 day	Less than 1 hr (1 - 30 min)	1 Less than 1 hr (1 - 30 min)	I did not play	I did not	4 days	Yes	Less than 5 min	No	Yes	Yes	Yes	Everyday	2.5	Everyday	2.5	Everyday	2.5	Once per day	1	Once per day	1	Everyday	2.5	Everyday	2.5	Everyday	2.5	Never	0	Everyday	2.5	Everyday	2.5	Everyday	2.5	More than once per day	2.5	More than once per day	2.5	Never	0
Private	10	Male	Standard four	5 days	1 hr (31-60 min)	I did not play	I did not play	5 days	1 to 2 hrs	More than 2 hrs	I did not play	Less than 1 hr (1 - 30 min)	1 day	No		Yes	Yes	Yes	Yes	Once or twice per wk	0.21	3 to 6 times per wk	0.64	Everyday	2.5	3 to 6 times per wk	0.64	More than once per day	2.5	3 to 6 times per wk	0.64	More than once per day	2.5	3 to 6 times per wk	0.64	3 to 6 times per wk	0.64	More than once per day	2.5	3 to 6 times per wk	0.64	More than once per day	2.5	Once per day	1	Once per day	1	More than once per day	2.5
Private	9	Male	Standard four	3 days	1 hr (31-60 min)	I did not play	I did not play	2 days	Less than 1 hr (1 - 30 min)	1 hr (31 - 60 min)	I did not play	Less than 1 hr (1 - 30 min)	1 day	Yes	5 to 15 mins	No	Yes	Yes	No	Once per day	1	Everyday	2.5	Everyday	2.5	Everyday	2.5	Once or twice per wk	0.21	Once or twice per wk	0.21	Once or twice per wk	0.21	Everyday	2.5	Everyday	2.5	Everyday	2.5	Once per day	1	Everyday	2.5	Everyday	2.5	Once per day	1	Once per day	1
Private	10	Male	Standard four	I did not watch	I did not watch	I did not play	I did not play	I did not do this	I did not do this	I did not watch	I did not play	I did not	1 day	Yes	16 - 30 mins	Yes	No	No	No	3 to 6 times per wk	0.64	3 to 6 times per wk	0.64	Once per day	1	Never	0			Never	0	3 to 6 times per wk	0.64			Never	0	3 to 6 times per wk	0.64	Everyday	2.5			Once or twice per wk	0.21	Never	0	Once or twice per wk	0.21
Private	11	Female	Standard five	5 days	More than 2 hrs	I did not play	I did not play	5 days	More than 2 hrs	1 hr (31 - 60 min)	I did not play	More than 2 hrs	5 days	No		No	Yes	Yes	Yes	Everyday	2.5	Once per day	1	Everyday	2.5	Once or twice per wk	0.21	Everyday	2.5	3 to 6 times per wk	0.64	Everyday	2.5	Everyday	2.5	Everyday	2.5	Everyday	2.5	3 to 6 times per wk	0.64	Everyday	2.5	Once or twice per wk	0.21	Everyday	2.5	Once per day	1
Private	11	Female	Standard four	4 days	Less than 1 hr (1-30 min)	2 days	Less than 1 hr (1-30 min)	1 day	Less than 1 hr (1 - 30 min)	1 hr (31 - 60 min)	1 hr (31 - 60 min)	1 hr (31 - 60 min)	5 days	Yes	Less than 5 min	No	Yes	Yes	No	Once per day	1	Never	0	Everyday	2.5	Once per day	1	Once per day	1	Never	0	Once per day	1	Once per day	1	Once per day	1	More than once per day	2.5	Once per day	1	Once per day	1	Once per day	1	Once per day	1	Once per day	1
Private	11	Female	Standard five	5 days	Less than 1 hr (1-30 min)	I did not play	I did not play	1 day	Less than 1 hr (1 - 30 min)	More than 2 hrs	1 hr (31 - 60 min)	Less than 1 hr (1 - 30 min)	3 days	No		Yes	Yes	Yes	No	Once per day	1	Once per day	1	3 to 6 times per wk	0.64	Once or twice per wk	0.21	Once or twice per wk	0.21	Once per day	1	Once per day	1	Once per day	1			Once or twice per wk	0.21	Once or twice per wk	0.21	Once or twice per wk	0.21	Once or twice per wk	0.21	Once or twice per wk	0.21	Once or twice per wk	0.21
Private	10	Female	Standard four	I did not watch	More than 2 hrs	5 days	More than 2 hrs	3 days	1 hr (31 - 60 min)	1 Less than 1 hr (1 - 30 min)	More than 2 hrs	Less than 1 hr (1 - 30 min)	4 days	No		No	No	Yes	Yes	Everyday	2.5	Everyday	2.5	Once or twice per wk	0.21	Everyday	2.5	Once per day	1	Once or twice per wk	0.21	Once per day	1	Once per day	1	Once or twice per wk	0.21	More than once per day	2.5	Once or twice per wk	0.21	Once or twice per wk	0.21			Once per day	1	3 to 6 times per wk	0.64
Private	9	Male	Standard four	5 days	Less than 1 hr (1-30 min)	1 day	Less than 1 hr (1-30 min)	5 days	Less than 1 hr (1 - 30 min)	1 hr (31 - 60 min)	1 hr (31 - 60 min)	Less than 1 hr (1 - 30 min)	5 days	No		Yes	Yes	Yes	No	3 to 6 times per wk	0.64							Once or twice per wk	0.21	Once or twice per wk	0.21	Once or twice per wk	0.21	3 to 6 times per wk	0.64	Once per day	1	3 to 6 times per wk	0.64	Once or twice per wk	0.21	Once or twice per wk	0.21	Once or twice per wk	0.21	Once or twice per wk	0.21	Once or twice per wk	0.21
Private	11	Male	Standard four	5 days	1-2 hrs	1 day	I did not play	5 days	More than 2 hrs	More than 2 hrs	I did not play	1 to 2 hrs	2 days	Yes	16 - 30 mins	No	Yes	No	Yes	3 to 6 times per wk	0.64	Once per day	1	Everyday	2.5	Everyday	2.5			Once or twice per wk	0.21	Once per day	1			More than once per day	2.5	Everyday	2.5	Once per day	1	More than once per day	2.5	Everyday	2.5	Never	0	Once or twice per wk	0.21
Private	10	Male	Standard four	I did not watch	I did not watch	1 day	1 hr (31-60 min)	4 days	Less than 1 hr (1 - 30 min)	More than 2 hrs	1 hr (31 - 60 min)	Less than 1 hr (1 - 30 min)	5 days	Yes	16 - 30 mins	Yes	Yes	Yes	No	Once per day	1	Once or twice per wk	0.21	Everyday	2.5	Everyday	2.5	Once per day	1	Once per day	1	Everyday	2.5			Everyday	2.5	More than once per day	2.5			3 to 6 times per wk	0.64	Everyday	2.5	Once or twice per wk	0.21	Once per day	1
[truncated: 318 more rows]
[truncated: 126 more columns]
